# Supplementary material for: EzBioCloud: a genome-driven database and platform for microbiome identification and discovery
Source: Int J Syst Evol Microbiol. 2024 Jun 18;74(6):006421. doi: 10.1099/ijsem.0.006421 (PMC11261700; doi:10.1099/ijsem.0.006421)
Supplement: Uncited Table S1. [file ijsem-74-06421-s001.xlsx]

## Sheet: S1. Samples & Relative Abundanc
Taxonomy	Species	SRR7658632	SRR7658687	SRR7658611	SRR7658584	SRR7658644	SRR7658609	SRR7658610	SRR7658588	SRR7658653	SRR7658672	SRR7658667	SRR7658620	SRR7658688	SRR7658676	SRR7658678	SRR7658585	SRR7658627	SRR7658657	SRR7658633	SRR7658617	SRR7658682	SRR7658624	SRR7658686	SRR7658680	SRR7658606	SRR7658618	SRR7658589	SRR7658619	SRR7658668	SRR7658603	SRR7658581	SRR7658599	SRR7658626	SRR7658684	SRR7658628	SRR7658683	SRR7658651	SRR7658637	SRR7658583	SRR7658631	SRR7658636	SRR7658634	SRR7658602	SRR7658622	SRR7658689	SRR7658674	SRR7658592	SRR7658600
Bacteria;Verrucomicrobiota;Opitutae;Opitutales;Opitutaceae;Cephaloticoccus;Cephaloticoccus MSSCM00493416_s	Cephaloticoccus MSSCM00493416_s	0	0	0	0	0	0	0	0	0	0	0	0	0	0	0	0	0	0	0	0	0	0	0	0	0	0	0	0	0	0	0	0	0	0	0	0	0	0	0	0	0	0	0	0	0	0	0	0
Bacteria;Verrucomicrobiota;Opitutae;Opitutales;Opitutaceae;Cephaloticoccus;Cephaloticoccus MSSCM00544146_s	Cephaloticoccus MSSCM00544146_s	0	0	0	0	0	0	0	0	0	0	0	0	0	0	0	0	0	0	0	0	0	0	0	0	0	0	0	0	0	0	0	0	0	0	0	0	0	0	0	0	0	0	0	0	0	0	0	0
Bacteria;Verrucomicrobiota;Opitutae;Opitutales;Opitutaceae;Nibricoccus;Nibricoccus aquaticus	Nibricoccus aquaticus	0	0	0	0	0	0	0	0	0	0	0	0	0	0	0	0	0	0	0	0	0	0	0	0	0	0	0	0	0	0	0	0	0	0	0	0	0	0	0	0	0	0	0	0	0	0	0	0
Bacteria;Verrucomicrobiota;Opitutae;Puniceicoccales;f__CAG-312;g__CAKUIA01;g__CAKUIA01 MSSCM00587046_s	g__CAKUIA01 MSSCM00587046_s	0	0	0	0	0	0	0	0	0	0	0	0	0	0	0	0	0	0	0	0	0	0	0	0	0	0	0	0	0	0	0	0	0	0	0	0	0.109139	0	0	0	0	0	0	0	0	0	0	0
Bacteria;Verrucomicrobiota;Opitutae;Puniceicoccales;f__CAG-312;g__Merdousia;g__Merdousia MSSCI00191162_s	g__Merdousia MSSCI00191162_s	0	0	0	0	0	0	0	0	0	0	0	0	0	0	0	0	0	0	0	0	0	0	0	0	0	0	0	0	0	0	0	0	0	0	0	0	0	0	0	0	0	0	0	0	0	0	0	0
Bacteria;Verrucomicrobiota;Opitutae;Puniceicoccales;f__CAG-312;g__Merdousia;g__Merdousia MSSCI00191236_s	g__Merdousia MSSCI00191236_s	0	0	0	0	0	0	0	0	0	0.144162	0	0	0	0	0	0	0	0	0	0	0	0	0	0	0	0	0	0	0	0	0	0	0	0	0	0	0	0	0	0	0	0	0	0	0	0	0	0
Bacteria;Verrucomicrobiota;Opitutae;Puniceicoccales;f__CAG-312;g__Merdousia;g__Merdousia MSSCI00297590_s	g__Merdousia MSSCI00297590_s	0	0	0	0	0	0	0	0	0	0	0	0	0	0	0	0	0	0	0	0	0	0	0	0	0	0	0	0	0	0	0	0	0	0	0	0	0	0	0	0	0	0	0	0	0	0	0	0
Bacteria;Verrucomicrobiota;Opitutae;Puniceicoccales;f__CAG-312;g__Merdousia;g__Merdousia MSSCM00568217_s	g__Merdousia MSSCM00568217_s	0	0	0	0	0	0	0	0	0	0	0	0	0	0	0	0	0	0	0	0	0	0	0	0	0	0	0	0	0	0	0	0	0	0	0	0	0	0	0	0	0	0	0	0	0	0	0	0
Bacteria;Verrucomicrobiota;Opitutae;Puniceicoccales;f__CAG-312;g__Merdousia;g__Merdousia MSSCM00571726_s	g__Merdousia MSSCM00571726_s	0	0	0	0	0	0	0	0	0	0	0	0	0	0	0	0	0	0	0	0	0	0	0	0	0	0	0	0	0	0	0	0	0	0	0	0	0	0	0	0.0803295	0	0	0	0	0	0	0	0
Bacteria;Verrucomicrobiota;Opitutae;Puniceicoccales;f__CAG-312;g__Merdousia;g__Merdousia MSSCM00579437_s	g__Merdousia MSSCM00579437_s	0	0	0	0	0	0	0	0	0	0	0	0	0	0	0	0	0	0	0	0	0	0	0	0	0	0	0	0	0	0	0	0	0	0	0	0	0	0	0	0	0	0	0	0	0	0	0	0
Bacteria;Verrucomicrobiota;Opitutae;Puniceicoccales;f__CAG-312;g__Merdousia;g__Merdousia MSSCM00599252_s	g__Merdousia MSSCM00599252_s	0	0	0	0	0	0	0	0	0	0	0	0	0	0	0	0	0	0	0	0	0	0	0	0	0	0	0	0	0	0	0	0	0	0	0	0	0	0	0	0	0	0	0	0	0	0	0	0
Bacteria;Verrucomicrobiota;Opitutae;Puniceicoccales;f__CAG-312;g__Merdousia;g__Merdousia MSSCM00784928_s	g__Merdousia MSSCM00784928_s	0	0	0	0	0	0	0	0	0	0	0	0	0	0	0	0	0	0	0	0	0	0	0	0	0	0	0	0	0	0	0	0	0	0	0	0	0	0	0	0	0	0	0	0	0	0	0	0
Bacteria;Verrucomicrobiota;Opitutae;Puniceicoccales;f__CAG-312;g__Merdousia;g__Merdousia MSSCM00850442_s	g__Merdousia MSSCM00850442_s	0	0	0	0	0	0	0	0	0	0	0	0	0	0	0	0	0	0	0	0	0	0	0	0	0	0	0	0	0	0	0	0	0	0	0	0	0	0	0	0	0	0	0	0	0	0	0	0
Bacteria;Verrucomicrobiota;Opitutae;Puniceicoccales;f__CAG-312;g__Merdousia;g__Merdousia MSSCM01005828_s	g__Merdousia MSSCM01005828_s	0	0	0	0	0	0	0	0	0.0162349	0	0	0	0.239473	0	0	0	0	0	0.78321	0	0	0	0	0	0	0	0	0.0474087	0.0762277	0	0	0	0	0	0	0	0	0	0	0	0	0	0	0	0	0	0	0
Bacteria;Verrucomicrobiota;Opitutae;Puniceicoccales;f__CAG-312;g__Merdousia;g__Merdousia MSSCM01021188_s	g__Merdousia MSSCM01021188_s	0	0	0	0	0	0	0	0	0	0	0	0	0	0	0	0	0	0	0	0	0	0	0	0	0	0	0	0	0	0	0	0	0	0	0	0	0	0	0	0	0	0	0	0	0	0	0	0
Bacteria;Verrucomicrobiota;Opitutae;Puniceicoccales;f__CAG-312;g__QALA01;g__QALA01 MSSCM00589828_s	g__QALA01 MSSCM00589828_s	0	0	0	0	0	0	0	0	0	0	0	0	0	0	0	0	0	0	0	0	0	0	0	0	0	0	0	0	0	0	0	0	0	0	0	0	0	0	0	0	0	0	0	0	0	0	0	0
Bacteria;Verrucomicrobiota;Opitutae;Puniceicoccales;f__CAG-312;g__QALA01;g__QALA01 MSSCM00616583_s	g__QALA01 MSSCM00616583_s	0	0	0	0	0	0	0	0	0	0	0	0	0	0	0	0	0	0	0	0	0	0	0	0	0	0	0	0	0	0	0	0	0	0	0	0	0	0	0	0	0	0	0	0	0	0	0	0
Bacteria;Verrucomicrobiota;Opitutae;Puniceicoccales;f__CAG-312;g__UMGS1490;g__UMGS1490 MSSCI00191193_s	g__UMGS1490 MSSCI00191193_s	0	0	0	0	0	0	0	0	0	0	0	0	0	0	0	0	0	0	0	0	0	0	0	0	0	0	0	0	0	0	0	0	0	0	0	0	0	0	0	0	0	0	0	0	0	0	0	0
Bacteria;Verrucomicrobiota;Opitutae;Puniceicoccales;f__CAG-312;g__UMGS1490;g__UMGS1490 MSSCM00191198_s	g__UMGS1490 MSSCM00191198_s	0	0	0	0	0	0	0	0	0	0	0	0	0	0	0	0	0	0	0	0	0	0	0	0	0	0	0	0	0	0	0	0	0	0	0	0	0	0	0	0	0	0	0	0	0	0	0	0
Bacteria;Verrucomicrobiota;Opitutae;Puniceicoccales;f__CAG-312;g__UMGS1490;g__UMGS1490 MSSCI00192476_s	g__UMGS1490 MSSCI00192476_s	0	0	0	0	0	0	0	0	0	0	0	0	0	0	0	0	0	0	0	0	0	0	0	0	0	0	0	0	0	0	0	0	0	0	0	0	0	0	0	0	0	0	0	0	0	0	0	0
Bacteria;Verrucomicrobiota;Opitutae;Puniceicoccales;f__UBA953;g__Spyradosoma;g__Spyradosoma MSSCM00598632_s	g__Spyradosoma MSSCM00598632_s	0	0	0	0	0	0	0	0	0	0	0	0	0	0	0	0	0	0	0	0	0	0	0	0	0	0	0	0	0	0	0	0	0	0	0	0	0	0	0	0	0	0	0	0	0	0	0	0
Bacteria;Verrucomicrobiota;Opitutae;Puniceicoccales;f__UBA9783;g__UBA1183;g__UBA1183 MSSCM00528823_s	g__UBA1183 MSSCM00528823_s	0	0	0	0	0	0	0	0	0	0	0	0	0	0	0	0	0	0	0	0	0	0	0	0	0	0	0	0	0	0	0	0	0	0	0	0	0	0	0	0	0	0	0	0	0	0	0	0
Bacteria;Verrucomicrobiota;Opitutae;Puniceicoccales;f__UBA9783;g__UBA1183;g__UBA1183 MSSCM00616756_s	g__UBA1183 MSSCM00616756_s	0	0	0	0	0	0	0	0	0	0	0	0	0	0	0	0	0	0	0	0	0	0	0	0	0	0	0	0	0	0	0	0	0	0	0	0	0	0	0	0	0	0	0	0	0	0	0	0
Bacteria;Verrucomicrobiota;Opitutae;Puniceicoccales;f__UBA9783;MSSCM00801188_g;MSSCM00801188_g MSSCM00801188_s	MSSCM00801188_g MSSCM00801188_s	0	0	0	0	0	0	0	0	0	0	0	0	0	0	0	0	0	0	0	0	0	0	0	0	0	0	0	0	0	0	0	0	0	0	0	0	0	0	0	0	0	0	0	0	0	0	0	0
Bacteria;Verrucomicrobiota;Terrimicrobia;Terrimicrobiales;f__CAKUMP01;g__CAKUMP01;g__CAKUMP01 MSSCM00538353_s	g__CAKUMP01 MSSCM00538353_s	0	0	0	0	0	0	0	0	0	0	0	0	0	0	0	0	0	0	0	0	0	0	0	0	0	0	0	0	0	0	0	0	0	0	0	0	0	0	0	0	0	0	0	0	0	0	0	0
Bacteria;Verrucomicrobiota;Verrucomicrobiotae;Verrucomicrobiotales;Akkermansiaceae;Akkermansia;Akkermansia glycaniphila	Akkermansia glycaniphila	0	0	0	0	0	0	0	0	0	0	0	0	0	0	0	0	0	0	0	0	0	0	0	0	0	0	0	0	0	0	0	0	0	0	0	0	0	0	0	0	0	0	0	0	0	0	0	0
Bacteria;Verrucomicrobiota;Verrucomicrobiotae;Verrucomicrobiotales;Akkermansiaceae;Akkermansia;Akkermansia KQ968618_s	Akkermansia KQ968618_s	0	0	0	0	0	0	0	0	0	0	0	0	0	0	0	0	0	0	0	0	0	0	0	0	0	0	0	0	0	0	0	0	0	0	0	0	0	0	0	0	0	0	0	0	0	0	0	0
Bacteria;Verrucomicrobiota;Verrucomicrobiotae;Verrucomicrobiotales;Akkermansiaceae;Akkermansia;Akkermansia massiliensis	Akkermansia massiliensis	0	0	0	0	0	0	0	0	0	0	0	0	0	0	0	0	0	0	0	0	0	0	0	0	0	0	0	0	0	0	0	0	0	0	0	0	0	0	0	0	0	0	0	0	0	0	0	0
Bacteria;Verrucomicrobiota;Verrucomicrobiotae;Verrucomicrobiotales;Akkermansiaceae;Akkermansia;Akkermansia MSSCI00191248_s	Akkermansia MSSCI00191248_s	0	0	0	0	0	0	0	0	0	0	0	0	0	0	0	0	0	0	0	0	0	0	0	0	0	0	0	0	0	0	0	0	0	0	0	0	0	0	0	0	0	0	0	0	0	0	0	0
Bacteria;Verrucomicrobiota;Verrucomicrobiotae;Verrucomicrobiotales;Akkermansiaceae;Akkermansia;Akkermansia MSSCI00191256_s	Akkermansia MSSCI00191256_s	0	0	0	0	0	0	0	0	0	0	0	0	0	0	0	0	0	0	0	0	0	0	0	0	0	0	0	0	0	0	0	0	0	0	0	0	0	0	0	0	0	0	0	0	0	0	0	0
Bacteria;Verrucomicrobiota;Verrucomicrobiotae;Verrucomicrobiotales;Akkermansiaceae;Akkermansia;Akkermansia MSSCM00433958_s	Akkermansia MSSCM00433958_s	0	0	0	0	0	0	0	0	0	0	0	0	0	0	0	0	0	0	0	0	0	0	0	0	0	0	0	0	0	0	0	0	0	0	0	0	0	0	0	0	0	0	0	0	0	0	0	0
Bacteria;Verrucomicrobiota;Verrucomicrobiotae;Verrucomicrobiotales;Akkermansiaceae;Akkermansia;Akkermansia MSSCM00454501_s	Akkermansia MSSCM00454501_s	0	0	0	0	0	0	0	0	0	0	0	0	0	0	0	0	0	0	0	0	0	0	0	0	0	0	0	0	0	0	0	0	0	0	0	0	0	0	0	0	0	0	0	0	0	0	0	0
Bacteria;Verrucomicrobiota;Verrucomicrobiotae;Verrucomicrobiotales;Akkermansiaceae;Akkermansia;Akkermansia MSSCM00456302_s	Akkermansia MSSCM00456302_s	0	0	0	0	0	0	0	0	0	0	0	0	0	0	0	0	0	0	0	0	0	0	0	0	0	0	0	0	0	0	0	0	0	0	0	0	0	0	0	0	0	0	0	0	0	0	0	0
Bacteria;Verrucomicrobiota;Verrucomicrobiotae;Verrucomicrobiotales;Akkermansiaceae;Akkermansia;Akkermansia MSSCM00518929_s	Akkermansia MSSCM00518929_s	0	0	0	0	0	0	0	0	0	0	0	0	0	0	0	0	0	0	0	0	0	0	0	0	0	0	0	0	0	0	0	0	0	0	0	0	0	0	0	0	0	0	0	0	0	0	0	0
Bacteria;Verrucomicrobiota;Verrucomicrobiotae;Verrucomicrobiotales;Akkermansiaceae;Akkermansia;Akkermansia MSSCM00518982_s	Akkermansia MSSCM00518982_s	0	0	0	0	0	0	0	0	0	0	0	0	0	0	0	0	0	0	0	0	0	0	0	0	0	0	0	0	0	0	0	0	0	0	0	0	0	0	0	0	0	0	0	0	0	0	0	0
Bacteria;Verrucomicrobiota;Verrucomicrobiotae;Verrucomicrobiotales;Akkermansiaceae;Akkermansia;Akkermansia muciniphila	Akkermansia muciniphila	0	0	0	0	0	0	0	0	0	0	0	0	0	0	0	0	0	0	0.0807477	0	0	0	0	0	0	0	0	0	0	0	0	0	0	0	0	0	0	0	0	0	0	0	0	0	0	0	0	0
Bacteria;Verrucomicrobiota;Verrucomicrobiotae;Verrucomicrobiotales;Akkermansiaceae;Akkermansia;Akkermansia PJKB_s	Akkermansia PJKB_s	0	0	0	0	0	0	0	0	0	0	0	0	0	0	0	0	0	0	0	0	0	0	0	0	0	0	0	0	0	0	0	0	0	0	0	0	0	0	0	0	0	0	0	0	0	0	0	0
Bacteria;Verrucomicrobiota;Verrucomicrobiotae;Verrucomicrobiotales;Akkermansiaceae;Akkermansia;Akkermansia VVNA_s	Akkermansia VVNA_s	0	0	0	0	0	0	0	0	0	0	0	0	0	0	0	0	0	0	0	0	0	0	0	0	0	0	0	0	0	0	0	0	0	0	0	0	0	0	0	0	0	0	0	0	0	0	0	0
Bacteria;Verrucomicrobiota;Verrucomicrobiotae;Verrucomicrobiotales;f__DEV007;g__Arctic95D-9;g__Arctic95D-9 MSSCI00448093_s	g__Arctic95D-9 MSSCI00448093_s	0	0	0	0	0	0	0	0	0	0	0	0	0	0	0	0	0	0	0	0	0	0	0	0	0	0	0	0	0	0	0	0	0	0	0	0	0	0	0	0	0	0	0	0	0	0	0	0
Bacteria;Verrucomicrobiota;Verrucomicrobiotae;Verrucomicrobiotales;f__DEV007;g__Arctic95D-9;g__Arctic95D-9 MSSCM00119561_s	g__Arctic95D-9 MSSCM00119561_s	0	0	0	0	0	0	0	0	0	0	0	0	0	0	0	0	0	0	0	0	0	0	0	0	0	0	0	0	0	0	0	0	0	0	0	0	0	0	0	0	0	0	0	0	0	0	0	0
Bacteria;Verrucomicrobiota;Verrucomicrobiotae;Verrucomicrobiotales;Luteolibacter_f;Haloferula;Haloferula chungangensis	Haloferula chungangensis	0	0	0	0	0	0	0	0	0	0	0	0	0	0	0	0	0	0	0	0	0	0	0	0	0	0	0	0	0	0	0	0	0	0	0	0	0	0	0	0	0	0	0	0	0	0	0	0
Bacteria;Verrucomicrobiota;Verrucomicrobiotae;Verrucomicrobiotales;Luteolibacter_f;Luteolibacter;Luteolibacter MSSCM00493917_s	Luteolibacter MSSCM00493917_s	0	0	0	0	0	0	0	0	0	0	0	0	0	0	0	0	0	0	0	0	0	0	0	0	0	0	0	0	0	0	0	0	0	0	0	0	0	0	0	0	0	0	0	0	0	0	0	0
Bacteria;Verrucomicrobiota;Verrucomicrobiotae;Verrucomicrobiotales;Luteolibacter_f;Luteolibacter;Luteolibacter MSSCM00573282_s	Luteolibacter MSSCM00573282_s	0	0	0	0	0	0	0	0	0	0	0	0	0	0	0	0	0	0	0	0	0	0	0	0	0	0	0	0	0	0	0	0	0	0	0	0	0	0	0	0	0	0	0	0	0	0	0	0
Bacteria;Verrucomicrobiota;Verrucomicrobiotae;Verrucomicrobiotales;Verrucomicrobiotaceae;Prosthecobacter;Prosthecobacter MSSCM00632619_s	Prosthecobacter MSSCM00632619_s	0	0	0	0	0	0	0	0	0	0	0	0	0	0	0	0	0	0	0	0	0	0	0	0	0	0	0	0	0	0	0	0	0	0	0	0	0	0	0	0	0	0	0	0	0	0	0	0
[truncated: 5,000 more columns]

## Sheet: S2. Verrucomicrobiot Prevalence
Taxonomy	Species	Prevalence (%, 0-100)
Valid
Bacteria;Verrucomicrobiota;Opitutae;Opitutales;Opitutaceae;Nibricoccus;Nibricoccus aquaticus	Nibricoccus aquaticus	0.0145307
Bacteria;Verrucomicrobiota;Verrucomicrobiotae;Verrucomicrobiotales;Akkermansiaceae;Akkermansia;Akkermansia glycaniphila	Akkermansia glycaniphila	0.0145307
Bacteria;Verrucomicrobiota;Verrucomicrobiotae;Verrucomicrobiotales;Akkermansiaceae;Akkermansia;Akkermansia massiliensis	Akkermansia massiliensis	6.62598
Bacteria;Verrucomicrobiota;Verrucomicrobiotae;Verrucomicrobiotales;Akkermansiaceae;Akkermansia;Akkermansia muciniphila	Akkermansia muciniphila	23.0166
Bacteria;Verrucomicrobiota;Verrucomicrobiotae;Verrucomicrobiotales;Luteolibacter_f;Haloferula;Haloferula chungangensis	Haloferula chungangensis	0.0145307
Phylotype
Bacteria;Verrucomicrobiota;Verrucomicrobiotae;Verrucomicrobiotales;Akkermansiaceae;Akkermansia;Akkermansia KQ968618_s	Akkermansia KQ968618_s	2.61552
Bacteria;Verrucomicrobiota;Verrucomicrobiotae;Verrucomicrobiotales;Akkermansiaceae;Akkermansia;Akkermansia PJKB_s	Akkermansia PJKB_s	1.03168
Bacteria;Verrucomicrobiota;Verrucomicrobiotae;Verrucomicrobiotales;Akkermansiaceae;Akkermansia;Akkermansia VVNA_s	Akkermansia VVNA_s	2.5138
MSSC
Bacteria;Verrucomicrobiota;Opitutae;Opitutales;Opitutaceae;Cephaloticoccus;Cephaloticoccus MSSCM00493416_s	Cephaloticoccus MSSCM00493416_s	0.0145307
Bacteria;Verrucomicrobiota;Opitutae;Opitutales;Opitutaceae;Cephaloticoccus;Cephaloticoccus MSSCM00544146_s	Cephaloticoccus MSSCM00544146_s	0.0145307
Bacteria;Verrucomicrobiota;Opitutae;Puniceicoccales;f__CAG-312;g__CAKUIA01;g__CAKUIA01 MSSCM00587046_s	g__CAKUIA01 MSSCM00587046_s	0.464981
Bacteria;Verrucomicrobiota;Opitutae;Puniceicoccales;f__CAG-312;g__Merdousia;g__Merdousia MSSCI00191162_s	g__Merdousia MSSCI00191162_s	1.2787
Bacteria;Verrucomicrobiota;Opitutae;Puniceicoccales;f__CAG-312;g__Merdousia;g__Merdousia MSSCI00191236_s	g__Merdousia MSSCI00191236_s	1.0898
Bacteria;Verrucomicrobiota;Opitutae;Puniceicoccales;f__CAG-312;g__Merdousia;g__Merdousia MSSCI00297590_s	g__Merdousia MSSCI00297590_s	2.03429
Bacteria;Verrucomicrobiota;Opitutae;Puniceicoccales;f__CAG-312;g__Merdousia;g__Merdousia MSSCM00568217_s	g__Merdousia MSSCM00568217_s	0.174368
Bacteria;Verrucomicrobiota;Opitutae;Puniceicoccales;f__CAG-312;g__Merdousia;g__Merdousia MSSCM00571726_s	g__Merdousia MSSCM00571726_s	0.188899
Bacteria;Verrucomicrobiota;Opitutae;Puniceicoccales;f__CAG-312;g__Merdousia;g__Merdousia MSSCM00579437_s	g__Merdousia MSSCM00579437_s	0.0290613
Bacteria;Verrucomicrobiota;Opitutae;Puniceicoccales;f__CAG-312;g__Merdousia;g__Merdousia MSSCM00599252_s	g__Merdousia MSSCM00599252_s	1.10433
Bacteria;Verrucomicrobiota;Opitutae;Puniceicoccales;f__CAG-312;g__Merdousia;g__Merdousia MSSCM00784928_s	g__Merdousia MSSCM00784928_s	3.02238
Bacteria;Verrucomicrobiota;Opitutae;Puniceicoccales;f__CAG-312;g__Merdousia;g__Merdousia MSSCM00850442_s	g__Merdousia MSSCM00850442_s	1.16245
Bacteria;Verrucomicrobiota;Opitutae;Puniceicoccales;f__CAG-312;g__Merdousia;g__Merdousia MSSCM01005828_s	g__Merdousia MSSCM01005828_s	1.36588
Bacteria;Verrucomicrobiota;Opitutae;Puniceicoccales;f__CAG-312;g__Merdousia;g__Merdousia MSSCM01021188_s	g__Merdousia MSSCM01021188_s	0.537634
Bacteria;Verrucomicrobiota;Opitutae;Puniceicoccales;f__CAG-312;g__QALA01;g__QALA01 MSSCM00589828_s	g__QALA01 MSSCM00589828_s	0.0290613
Bacteria;Verrucomicrobiota;Opitutae;Puniceicoccales;f__CAG-312;g__QALA01;g__QALA01 MSSCM00616583_s	g__QALA01 MSSCM00616583_s	0.0581226
Bacteria;Verrucomicrobiota;Opitutae;Puniceicoccales;f__CAG-312;g__UMGS1490;g__UMGS1490 MSSCI00191193_s	g__UMGS1490 MSSCI00191193_s	0.174368
Bacteria;Verrucomicrobiota;Opitutae;Puniceicoccales;f__CAG-312;g__UMGS1490;g__UMGS1490 MSSCM00191198_s	g__UMGS1490 MSSCM00191198_s	0.0290613
Bacteria;Verrucomicrobiota;Opitutae;Puniceicoccales;f__CAG-312;g__UMGS1490;g__UMGS1490 MSSCI00192476_s	g__UMGS1490 MSSCI00192476_s	0.159837
Bacteria;Verrucomicrobiota;Opitutae;Puniceicoccales;f__UBA953;g__Spyradosoma;g__Spyradosoma MSSCM00598632_s	g__Spyradosoma MSSCM00598632_s	0.203429
Bacteria;Verrucomicrobiota;Opitutae;Puniceicoccales;f__UBA9783;g__UBA1183;g__UBA1183 MSSCM00528823_s	g__UBA1183 MSSCM00528823_s	0.595757
Bacteria;Verrucomicrobiota;Opitutae;Puniceicoccales;f__UBA9783;g__UBA1183;g__UBA1183 MSSCM00616756_s	g__UBA1183 MSSCM00616756_s	0.203429
Bacteria;Verrucomicrobiota;Opitutae;Puniceicoccales;f__UBA9783;MSSCM00801188_g;MSSCM00801188_g MSSCM00801188_s	MSSCM00801188_g MSSCM00801188_s	0.43592
Bacteria;Verrucomicrobiota;Terrimicrobia;Terrimicrobiales;f__CAKUMP01;g__CAKUMP01;g__CAKUMP01 MSSCM00538353_s	g__CAKUMP01 MSSCM00538353_s	0.0145307
Bacteria;Verrucomicrobiota;Verrucomicrobiotae;Verrucomicrobiotales;Akkermansiaceae;Akkermansia;Akkermansia MSSCI00191248_s	Akkermansia MSSCI00191248_s	0.0290613
Bacteria;Verrucomicrobiota;Verrucomicrobiotae;Verrucomicrobiotales;Akkermansiaceae;Akkermansia;Akkermansia MSSCI00191256_s	Akkermansia MSSCI00191256_s	0.0145307
Bacteria;Verrucomicrobiota;Verrucomicrobiotae;Verrucomicrobiotales;Akkermansiaceae;Akkermansia;Akkermansia MSSCM00433958_s	Akkermansia MSSCM00433958_s	0.0290613
Bacteria;Verrucomicrobiota;Verrucomicrobiotae;Verrucomicrobiotales;Akkermansiaceae;Akkermansia;Akkermansia MSSCM00454501_s	Akkermansia MSSCM00454501_s	0.0145307
Bacteria;Verrucomicrobiota;Verrucomicrobiotae;Verrucomicrobiotales;Akkermansiaceae;Akkermansia;Akkermansia MSSCM00456302_s	Akkermansia MSSCM00456302_s	0.043592
Bacteria;Verrucomicrobiota;Verrucomicrobiotae;Verrucomicrobiotales;Akkermansiaceae;Akkermansia;Akkermansia MSSCM00518929_s	Akkermansia MSSCM00518929_s	0.0290613
Bacteria;Verrucomicrobiota;Verrucomicrobiotae;Verrucomicrobiotales;Akkermansiaceae;Akkermansia;Akkermansia MSSCM00518982_s	Akkermansia MSSCM00518982_s	0.0290613
Bacteria;Verrucomicrobiota;Verrucomicrobiotae;Verrucomicrobiotales;f__DEV007;g__Arctic95D-9;g__Arctic95D-9 MSSCI00448093_s	g__Arctic95D-9 MSSCI00448093_s	0.0145307
Bacteria;Verrucomicrobiota;Verrucomicrobiotae;Verrucomicrobiotales;f__DEV007;g__Arctic95D-9;g__Arctic95D-9 MSSCM00119561_s	g__Arctic95D-9 MSSCM00119561_s	0.0145307
Bacteria;Verrucomicrobiota;Verrucomicrobiotae;Verrucomicrobiotales;Luteolibacter_f;Luteolibacter;Luteolibacter MSSCM00493917_s	Luteolibacter MSSCM00493917_s	0.0145307
Bacteria;Verrucomicrobiota;Verrucomicrobiotae;Verrucomicrobiotales;Luteolibacter_f;Luteolibacter;Luteolibacter MSSCM00573282_s	Luteolibacter MSSCM00573282_s	0.0145307
Bacteria;Verrucomicrobiota;Verrucomicrobiotae;Verrucomicrobiotales;Verrucomicrobiotaceae;Prosthecobacter;Prosthecobacter MSSCM00632619_s	Prosthecobacter MSSCM00632619_s	0.0145307

## Sheet: S3. Core gene coverage
Sample ID	Taxonomy	Species	Core gene coverage / core gene reference length	Core genes found / Total number core genes
DRR070908	Bacteria;Verrucomicrobiota;Verrucomicrobiotae;Verrucomicrobiotales;Akkermansiaceae;Akkermansia;Akkermansia muciniphila	Akkermansia muciniphila	89661/90774(98.77%)	92/92
DRR070912	Bacteria;Verrucomicrobiota;Verrucomicrobiotae;Verrucomicrobiotales;Akkermansiaceae;Akkermansia;Akkermansia KQ968618_s	Akkermansia KQ968618_s	58622/90225(64.97%)	89/92
DRR070912	Bacteria;Verrucomicrobiota;Verrucomicrobiotae;Verrucomicrobiotales;Akkermansiaceae;Akkermansia;Akkermansia VVNA_s	Akkermansia VVNA_s	29049/90129(32.23%)	67/92
DRR070914	Bacteria;Verrucomicrobiota;Verrucomicrobiotae;Verrucomicrobiotales;Akkermansiaceae;Akkermansia;Akkermansia muciniphila	Akkermansia muciniphila	88659/90774(97.67%)	92/92
DRR070915	Bacteria;Verrucomicrobiota;Verrucomicrobiotae;Verrucomicrobiotales;Akkermansiaceae;Akkermansia;Akkermansia muciniphila	Akkermansia muciniphila	89266/90774(98.34%)	92/92
DRR070918	Bacteria;Verrucomicrobiota;Verrucomicrobiotae;Verrucomicrobiotales;Akkermansiaceae;Akkermansia;Akkermansia massiliensis	Akkermansia massiliensis	88127/90075(97.84%)	92/92
DRR070921	Bacteria;Verrucomicrobiota;Verrucomicrobiotae;Verrucomicrobiotales;Akkermansiaceae;Akkermansia;Akkermansia muciniphila	Akkermansia muciniphila	89813/90774(98.94%)	92/92
DRR070927	Bacteria;Verrucomicrobiota;Verrucomicrobiotae;Verrucomicrobiotales;Akkermansiaceae;Akkermansia;Akkermansia muciniphila	Akkermansia muciniphila	89071/90774(98.12%)	92/92
DRR070930	Bacteria;Verrucomicrobiota;Verrucomicrobiotae;Verrucomicrobiotales;Akkermansiaceae;Akkermansia;Akkermansia muciniphila	Akkermansia muciniphila	87228/90774(96.09%)	92/92
DRR070933	Bacteria;Verrucomicrobiota;Verrucomicrobiotae;Verrucomicrobiotales;Akkermansiaceae;Akkermansia;Akkermansia massiliensis	Akkermansia massiliensis	25009/90075(27.76%)	81/92
DRR070933	Bacteria;Verrucomicrobiota;Verrucomicrobiotae;Verrucomicrobiotales;Akkermansiaceae;Akkermansia;Akkermansia muciniphila	Akkermansia muciniphila	90231/90774(99.4%)	92/92
ERR10149217	Bacteria;Verrucomicrobiota;Verrucomicrobiotae;Verrucomicrobiotales;Akkermansiaceae;Akkermansia;Akkermansia muciniphila	Akkermansia muciniphila	89336/90774(98.42%)	92/92
ERR10149218	Bacteria;Verrucomicrobiota;Verrucomicrobiotae;Verrucomicrobiotales;Akkermansiaceae;Akkermansia;Akkermansia muciniphila	Akkermansia muciniphila	82408/90774(90.78%)	92/92
ERR10149219	Bacteria;Verrucomicrobiota;Verrucomicrobiotae;Verrucomicrobiotales;Akkermansiaceae;Akkermansia;Akkermansia muciniphila	Akkermansia muciniphila	89142/90774(98.2%)	92/92
ERR10149223	Bacteria;Verrucomicrobiota;Verrucomicrobiotae;Verrucomicrobiotales;Akkermansiaceae;Akkermansia;Akkermansia massiliensis	Akkermansia massiliensis	81659/90075(90.66%)	92/92
ERR10149224	Bacteria;Verrucomicrobiota;Verrucomicrobiotae;Verrucomicrobiotales;Akkermansiaceae;Akkermansia;Akkermansia massiliensis	Akkermansia massiliensis	89870/90075(99.77%)	92/92
ERR10149225	Bacteria;Verrucomicrobiota;Verrucomicrobiotae;Verrucomicrobiotales;Akkermansiaceae;Akkermansia;Akkermansia massiliensis	Akkermansia massiliensis	90059/90075(99.98%)	92/92
ERR10149226	Bacteria;Verrucomicrobiota;Verrucomicrobiotae;Verrucomicrobiotales;Akkermansiaceae;Akkermansia;Akkermansia muciniphila	Akkermansia muciniphila	24741/90774(27.26%)	66/92
ERR10149228	Bacteria;Verrucomicrobiota;Verrucomicrobiotae;Verrucomicrobiotales;Akkermansiaceae;Akkermansia;Akkermansia massiliensis	Akkermansia massiliensis	90068/90075(99.99%)	92/92
ERR10149229	Bacteria;Verrucomicrobiota;Verrucomicrobiotae;Verrucomicrobiotales;Akkermansiaceae;Akkermansia;Akkermansia muciniphila	Akkermansia muciniphila	85849/90774(94.57%)	91/92
ERR10149230	Bacteria;Verrucomicrobiota;Verrucomicrobiotae;Verrucomicrobiotales;Akkermansiaceae;Akkermansia;Akkermansia muciniphila	Akkermansia muciniphila	89487/90774(98.58%)	92/92
ERR10149233	Bacteria;Verrucomicrobiota;Verrucomicrobiotae;Verrucomicrobiotales;Akkermansiaceae;Akkermansia;Akkermansia massiliensis	Akkermansia massiliensis	32572/90075(36.16%)	72/92
ERR10149234	Bacteria;Verrucomicrobiota;Verrucomicrobiotae;Verrucomicrobiotales;Akkermansiaceae;Akkermansia;Akkermansia muciniphila	Akkermansia muciniphila	87044/90774(95.89%)	92/92
ERR10149238	Bacteria;Verrucomicrobiota;Verrucomicrobiotae;Verrucomicrobiotales;Akkermansiaceae;Akkermansia;Akkermansia muciniphila	Akkermansia muciniphila	89182/90774(98.25%)	92/92
ERR10149243	Bacteria;Verrucomicrobiota;Verrucomicrobiotae;Verrucomicrobiotales;Akkermansiaceae;Akkermansia;Akkermansia muciniphila	Akkermansia muciniphila	88355/90774(97.34%)	92/92
ERR10149244	Bacteria;Verrucomicrobiota;Verrucomicrobiotae;Verrucomicrobiotales;Akkermansiaceae;Akkermansia;Akkermansia massiliensis	Akkermansia massiliensis	86438/90075(95.96%)	92/92
ERR10149244	Bacteria;Verrucomicrobiota;Verrucomicrobiotae;Verrucomicrobiotales;Akkermansiaceae;Akkermansia;Akkermansia PJKB_s	Akkermansia PJKB_s	34212/89976(38.02%)	78/92
ERR10149248	Bacteria;Verrucomicrobiota;Verrucomicrobiotae;Verrucomicrobiotales;Akkermansiaceae;Akkermansia;Akkermansia massiliensis	Akkermansia massiliensis	88800/90075(98.58%)	92/92
ERR10149261	Bacteria;Verrucomicrobiota;Verrucomicrobiotae;Verrucomicrobiotales;Akkermansiaceae;Akkermansia;Akkermansia muciniphila	Akkermansia muciniphila	88829/90774(97.86%)	92/92
ERR10149263	Bacteria;Verrucomicrobiota;Verrucomicrobiotae;Verrucomicrobiotales;Akkermansiaceae;Akkermansia;Akkermansia muciniphila	Akkermansia muciniphila	89005/90774(98.05%)	92/92
ERR10149264	Bacteria;Verrucomicrobiota;Verrucomicrobiotae;Verrucomicrobiotales;Akkermansiaceae;Akkermansia;Akkermansia massiliensis	Akkermansia massiliensis	85257/90075(94.65%)	92/92
ERR10149264	Bacteria;Verrucomicrobiota;Verrucomicrobiotae;Verrucomicrobiotales;Akkermansiaceae;Akkermansia;Akkermansia PJKB_s	Akkermansia PJKB_s	27135/89976(30.16%)	65/92
ERR10149266	Bacteria;Verrucomicrobiota;Verrucomicrobiotae;Verrucomicrobiotales;Akkermansiaceae;Akkermansia;Akkermansia muciniphila	Akkermansia muciniphila	88928/90774(97.97%)	92/92
ERR10149267	Bacteria;Verrucomicrobiota;Verrucomicrobiotae;Verrucomicrobiotales;Akkermansiaceae;Akkermansia;Akkermansia massiliensis	Akkermansia massiliensis	43684/90075(48.5%)	85/92
ERR10149270	Bacteria;Verrucomicrobiota;Verrucomicrobiotae;Verrucomicrobiotales;Akkermansiaceae;Akkermansia;Akkermansia massiliensis	Akkermansia massiliensis	89055/90075(98.87%)	92/92
ERR1727289	Bacteria;Verrucomicrobiota;Verrucomicrobiotae;Verrucomicrobiotales;Akkermansiaceae;Akkermansia;Akkermansia muciniphila	Akkermansia muciniphila	24625/90774(27.13%)	76/92
ERR1727293	Bacteria;Verrucomicrobiota;Verrucomicrobiotae;Verrucomicrobiotales;Akkermansiaceae;Akkermansia;Akkermansia muciniphila	Akkermansia muciniphila	88391/90774(97.37%)	92/92
ERR1727307	Bacteria;Verrucomicrobiota;Opitutae;Puniceicoccales;f__CAG-312;g__Merdousia;g__Merdousia MSSCI00191162_s	g__Merdousia MSSCI00191162_s	66637/86952(76.64%)	89/90
ERR1727307	Bacteria;Verrucomicrobiota;Verrucomicrobiotae;Verrucomicrobiotales;Akkermansiaceae;Akkermansia;Akkermansia muciniphila	Akkermansia muciniphila	88176/90774(97.14%)	92/92
ERR1727314	Bacteria;Verrucomicrobiota;Verrucomicrobiotae;Verrucomicrobiotales;Akkermansiaceae;Akkermansia;Akkermansia massiliensis	Akkermansia massiliensis	46645/90075(51.78%)	90/92
ERR1727318	Bacteria;Verrucomicrobiota;Opitutae;Puniceicoccales;f__CAG-312;g__Merdousia;g__Merdousia MSSCI00191162_s	g__Merdousia MSSCI00191162_s	32235/86952(37.07%)	82/90
ERR1727318	Bacteria;Verrucomicrobiota;Opitutae;Puniceicoccales;f__CAG-312;g__Merdousia;g__Merdousia MSSCM00784928_s	g__Merdousia MSSCM00784928_s	85195/88251(96.54%)	90/90
ERR1727325	Bacteria;Verrucomicrobiota;Opitutae;Puniceicoccales;f__CAG-312;g__Merdousia;g__Merdousia MSSCI00297590_s	g__Merdousia MSSCI00297590_s	86732/86742(99.99%)	90/90
ERR1727325	Bacteria;Verrucomicrobiota;Verrucomicrobiotae;Verrucomicrobiotales;Akkermansiaceae;Akkermansia;Akkermansia muciniphila	Akkermansia muciniphila	87966/90774(96.91%)	92/92
ERR1727329	Bacteria;Verrucomicrobiota;Verrucomicrobiotae;Verrucomicrobiotales;Akkermansiaceae;Akkermansia;Akkermansia muciniphila	Akkermansia muciniphila	31421/90774(34.61%)	86/92
ERR1727352	Bacteria;Verrucomicrobiota;Opitutae;Puniceicoccales;f__CAG-312;g__Merdousia;g__Merdousia MSSCI00191236_s	g__Merdousia MSSCI00191236_s	23991/83430(28.76%)	72/84
ERR1727352	Bacteria;Verrucomicrobiota;Verrucomicrobiotae;Verrucomicrobiotales;Akkermansiaceae;Akkermansia;Akkermansia muciniphila	Akkermansia muciniphila	88677/90774(97.69%)	92/92
ERR1727370	Bacteria;Verrucomicrobiota;Verrucomicrobiotae;Verrucomicrobiotales;Akkermansiaceae;Akkermansia;Akkermansia muciniphila	Akkermansia muciniphila	48334/90774(53.25%)	90/92
ERR1727372	Bacteria;Verrucomicrobiota;Verrucomicrobiotae;Verrucomicrobiotales;Akkermansiaceae;Akkermansia;Akkermansia massiliensis	Akkermansia massiliensis	78584/90075(87.24%)	92/92
ERR1727386	Bacteria;Verrucomicrobiota;Verrucomicrobiotae;Verrucomicrobiotales;Akkermansiaceae;Akkermansia;Akkermansia muciniphila	Akkermansia muciniphila	65718/90774(72.4%)	92/92
ERR1727404	Bacteria;Verrucomicrobiota;Opitutae;Puniceicoccales;f__CAG-312;g__Merdousia;g__Merdousia MSSCI00297590_s	g__Merdousia MSSCI00297590_s	41038/86742(47.31%)	89/90
ERR1727407	Bacteria;Verrucomicrobiota;Verrucomicrobiotae;Verrucomicrobiotales;Akkermansiaceae;Akkermansia;Akkermansia muciniphila	Akkermansia muciniphila	84491/90774(93.08%)	92/92
ERR1727416	Bacteria;Verrucomicrobiota;Verrucomicrobiotae;Verrucomicrobiotales;Akkermansiaceae;Akkermansia;Akkermansia massiliensis	Akkermansia massiliensis	22748/90075(25.25%)	81/92
ERR1727416	Bacteria;Verrucomicrobiota;Verrucomicrobiotae;Verrucomicrobiotales;Akkermansiaceae;Akkermansia;Akkermansia muciniphila	Akkermansia muciniphila	89595/90774(98.7%)	92/92
ERR1727423	Bacteria;Verrucomicrobiota;Verrucomicrobiotae;Verrucomicrobiotales;Akkermansiaceae;Akkermansia;Akkermansia muciniphila	Akkermansia muciniphila	88777/90774(97.8%)	92/92
ERR1727432	Bacteria;Verrucomicrobiota;Verrucomicrobiotae;Verrucomicrobiotales;Akkermansiaceae;Akkermansia;Akkermansia muciniphila	Akkermansia muciniphila	88829/90774(97.86%)	92/92
ERR1727446	Bacteria;Verrucomicrobiota;Opitutae;Puniceicoccales;f__CAG-312;g__Merdousia;g__Merdousia MSSCM00784928_s	g__Merdousia MSSCM00784928_s	78081/88251(88.48%)	90/90
ERR1727446	Bacteria;Verrucomicrobiota;Verrucomicrobiotae;Verrucomicrobiotales;Akkermansiaceae;Akkermansia;Akkermansia muciniphila	Akkermansia muciniphila	89120/90774(98.18%)	92/92
ERR1727456	Bacteria;Verrucomicrobiota;Verrucomicrobiotae;Verrucomicrobiotales;Akkermansiaceae;Akkermansia;Akkermansia muciniphila	Akkermansia muciniphila	55505/90774(61.15%)	92/92
ERR1727463	Bacteria;Verrucomicrobiota;Verrucomicrobiotae;Verrucomicrobiotales;Akkermansiaceae;Akkermansia;Akkermansia muciniphila	Akkermansia muciniphila	86655/90774(95.46%)	92/92
ERR1727467	Bacteria;Verrucomicrobiota;Opitutae;Puniceicoccales;f__CAG-312;g__Merdousia;g__Merdousia MSSCM00784928_s	g__Merdousia MSSCM00784928_s	75470/88251(85.52%)	90/90
ERR1727467	Bacteria;Verrucomicrobiota;Opitutae;Puniceicoccales;f__CAG-312;g__UMGS1490;g__UMGS1490 MSSCI00192476_s	g__UMGS1490 MSSCI00192476_s	24666/63066(39.11%)	63/71
ERR1727467	Bacteria;Verrucomicrobiota;Verrucomicrobiotae;Verrucomicrobiotales;Akkermansiaceae;Akkermansia;Akkermansia muciniphila	Akkermansia muciniphila	89481/90774(98.58%)	92/92
ERR1727474	Bacteria;Verrucomicrobiota;Verrucomicrobiotae;Verrucomicrobiotales;Akkermansiaceae;Akkermansia;Akkermansia muciniphila	Akkermansia muciniphila	90743/90774(99.97%)	92/92
ERR1727481	Bacteria;Verrucomicrobiota;Verrucomicrobiotae;Verrucomicrobiotales;Akkermansiaceae;Akkermansia;Akkermansia muciniphila	Akkermansia muciniphila	23996/90774(26.43%)	72/92
ERR1727513	Bacteria;Verrucomicrobiota;Verrucomicrobiotae;Verrucomicrobiotales;Akkermansiaceae;Akkermansia;Akkermansia muciniphila	Akkermansia muciniphila	89533/90774(98.63%)	92/92
ERR1727519	Bacteria;Verrucomicrobiota;Opitutae;Puniceicoccales;f__CAG-312;g__Merdousia;g__Merdousia MSSCI00191236_s	g__Merdousia MSSCI00191236_s	47751/83430(57.23%)	83/84
ERR1727525	Bacteria;Verrucomicrobiota;Verrucomicrobiotae;Verrucomicrobiotales;Akkermansiaceae;Akkermansia;Akkermansia muciniphila	Akkermansia muciniphila	76590/90774(84.37%)	92/92
ERR1727530	Bacteria;Verrucomicrobiota;Verrucomicrobiotae;Verrucomicrobiotales;Akkermansiaceae;Akkermansia;Akkermansia muciniphila	Akkermansia muciniphila	88644/90774(97.65%)	92/92
ERR1727535	Bacteria;Verrucomicrobiota;Verrucomicrobiotae;Verrucomicrobiotales;Akkermansiaceae;Akkermansia;Akkermansia muciniphila	Akkermansia muciniphila	89452/90774(98.54%)	92/92
ERR1727546	Bacteria;Verrucomicrobiota;Verrucomicrobiotae;Verrucomicrobiotales;Akkermansiaceae;Akkermansia;Akkermansia muciniphila	Akkermansia muciniphila	86026/90774(94.77%)	92/92
ERR1727561	Bacteria;Verrucomicrobiota;Verrucomicrobiotae;Verrucomicrobiotales;Akkermansiaceae;Akkermansia;Akkermansia massiliensis	Akkermansia massiliensis	81571/90075(90.56%)	92/92
ERR1727562	Bacteria;Verrucomicrobiota;Verrucomicrobiotae;Verrucomicrobiotales;Akkermansiaceae;Akkermansia;Akkermansia muciniphila	Akkermansia muciniphila	90531/90774(99.73%)	92/92
ERR1727568	Bacteria;Verrucomicrobiota;Verrucomicrobiotae;Verrucomicrobiotales;Akkermansiaceae;Akkermansia;Akkermansia massiliensis	Akkermansia massiliensis	37157/90075(41.25%)	86/92
ERR1727571	Bacteria;Verrucomicrobiota;Opitutae;Puniceicoccales;f__CAG-312;g__Merdousia;g__Merdousia MSSCI00191162_s	g__Merdousia MSSCI00191162_s	22105/86952(25.42%)	66/90
ERR1727571	Bacteria;Verrucomicrobiota;Opitutae;Puniceicoccales;f__CAG-312;g__Merdousia;g__Merdousia MSSCM00784928_s	g__Merdousia MSSCM00784928_s	63144/88251(71.55%)	88/90
ERR1727585	Bacteria;Verrucomicrobiota;Verrucomicrobiotae;Verrucomicrobiotales;Akkermansiaceae;Akkermansia;Akkermansia massiliensis	Akkermansia massiliensis	22737/90075(25.24%)	77/92
ERR1727585	Bacteria;Verrucomicrobiota;Verrucomicrobiotae;Verrucomicrobiotales;Akkermansiaceae;Akkermansia;Akkermansia muciniphila	Akkermansia muciniphila	89718/90774(98.84%)	92/92
ERR1727596	Bacteria;Verrucomicrobiota;Opitutae;Puniceicoccales;f__UBA9783;MSSCM00801188_g;MSSCM00801188_g MSSCM00801188_s	MSSCM00801188_g MSSCM00801188_s	37793/83592(45.21%)	84/87
ERR1727596	Bacteria;Verrucomicrobiota;Verrucomicrobiotae;Verrucomicrobiotales;Akkermansiaceae;Akkermansia;Akkermansia muciniphila	Akkermansia muciniphila	90235/90774(99.41%)	92/92
ERR1727601	Bacteria;Verrucomicrobiota;Verrucomicrobiotae;Verrucomicrobiotales;Akkermansiaceae;Akkermansia;Akkermansia massiliensis	Akkermansia massiliensis	33786/90075(37.51%)	88/92
ERR1727601	Bacteria;Verrucomicrobiota;Verrucomicrobiotae;Verrucomicrobiotales;Akkermansiaceae;Akkermansia;Akkermansia muciniphila	Akkermansia muciniphila	88361/90774(97.34%)	92/92
ERR1727602	Bacteria;Verrucomicrobiota;Verrucomicrobiotae;Verrucomicrobiotales;Akkermansiaceae;Akkermansia;Akkermansia muciniphila	Akkermansia muciniphila	77201/90774(85.05%)	92/92
ERR1727618	Bacteria;Verrucomicrobiota;Verrucomicrobiotae;Verrucomicrobiotales;Akkermansiaceae;Akkermansia;Akkermansia muciniphila	Akkermansia muciniphila	85004/90774(93.64%)	92/92
ERR1727626	Bacteria;Verrucomicrobiota;Opitutae;Puniceicoccales;f__CAG-312;g__Merdousia;g__Merdousia MSSCM00784928_s	g__Merdousia MSSCM00784928_s	64065/88251(72.59%)	90/90
ERR1727626	Bacteria;Verrucomicrobiota;Verrucomicrobiotae;Verrucomicrobiotales;Akkermansiaceae;Akkermansia;Akkermansia massiliensis	Akkermansia massiliensis	55918/90075(62.08%)	90/92
ERR1727638	Bacteria;Verrucomicrobiota;Verrucomicrobiotae;Verrucomicrobiotales;Akkermansiaceae;Akkermansia;Akkermansia muciniphila	Akkermansia muciniphila	72116/90774(79.45%)	92/92
ERR1727657	Bacteria;Verrucomicrobiota;Verrucomicrobiotae;Verrucomicrobiotales;Akkermansiaceae;Akkermansia;Akkermansia muciniphila	Akkermansia muciniphila	81195/90774(89.45%)	92/92
ERR1727663	Bacteria;Verrucomicrobiota;Verrucomicrobiotae;Verrucomicrobiotales;Akkermansiaceae;Akkermansia;Akkermansia muciniphila	Akkermansia muciniphila	40430/90774(44.54%)	84/92
ERR1727686	Bacteria;Verrucomicrobiota;Opitutae;Puniceicoccales;f__CAG-312;g__Merdousia;g__Merdousia MSSCI00191236_s	g__Merdousia MSSCI00191236_s	25975/83430(31.13%)	79/84
ERR1727693	Bacteria;Verrucomicrobiota;Verrucomicrobiotae;Verrucomicrobiotales;Akkermansiaceae;Akkermansia;Akkermansia muciniphila	Akkermansia muciniphila	83913/90774(92.44%)	92/92
ERR1727699	Bacteria;Verrucomicrobiota;Verrucomicrobiotae;Verrucomicrobiotales;Akkermansiaceae;Akkermansia;Akkermansia massiliensis	Akkermansia massiliensis	38405/90075(42.64%)	84/92
ERR1727704	Bacteria;Verrucomicrobiota;Verrucomicrobiotae;Verrucomicrobiotales;Akkermansiaceae;Akkermansia;Akkermansia muciniphila	Akkermansia muciniphila	74440/90774(82.01%)	92/92
ERR1727714	Bacteria;Verrucomicrobiota;Verrucomicrobiotae;Verrucomicrobiotales;Akkermansiaceae;Akkermansia;Akkermansia muciniphila	Akkermansia muciniphila	88044/90774(96.99%)	92/92
ERR1727722	Bacteria;Verrucomicrobiota;Opitutae;Puniceicoccales;f__CAG-312;g__Merdousia;g__Merdousia MSSCI00191162_s	g__Merdousia MSSCI00191162_s	34361/86952(39.52%)	83/90
ERR1727722	Bacteria;Verrucomicrobiota;Verrucomicrobiotae;Verrucomicrobiotales;Akkermansiaceae;Akkermansia;Akkermansia massiliensis	Akkermansia massiliensis	83788/90075(93.02%)	92/92
ERR1727724	Bacteria;Verrucomicrobiota;Verrucomicrobiotae;Verrucomicrobiotales;Akkermansiaceae;Akkermansia;Akkermansia muciniphila	Akkermansia muciniphila	78245/90774(86.2%)	91/92
ERR1727739	Bacteria;Verrucomicrobiota;Verrucomicrobiotae;Verrucomicrobiotales;Akkermansiaceae;Akkermansia;Akkermansia muciniphila	Akkermansia muciniphila	90210/90774(99.38%)	92/92
ERR1727741	Bacteria;Verrucomicrobiota;Opitutae;Puniceicoccales;f__CAG-312;g__Merdousia;g__Merdousia MSSCI00297590_s	g__Merdousia MSSCI00297590_s	78685/86742(90.71%)	90/90
ERR1727741	Bacteria;Verrucomicrobiota;Verrucomicrobiotae;Verrucomicrobiotales;Akkermansiaceae;Akkermansia;Akkermansia muciniphila	Akkermansia muciniphila	88103/90774(97.06%)	92/92
ERR1727747	Bacteria;Verrucomicrobiota;Verrucomicrobiotae;Verrucomicrobiotales;Akkermansiaceae;Akkermansia;Akkermansia muciniphila	Akkermansia muciniphila	86390/90774(95.17%)	92/92
ERR1727749	Bacteria;Verrucomicrobiota;Verrucomicrobiotae;Verrucomicrobiotales;Akkermansiaceae;Akkermansia;Akkermansia muciniphila	Akkermansia muciniphila	89650/90774(98.76%)	92/92
ERR1727753	Bacteria;Verrucomicrobiota;Verrucomicrobiotae;Verrucomicrobiotales;Akkermansiaceae;Akkermansia;Akkermansia muciniphila	Akkermansia muciniphila	90112/90774(99.27%)	92/92
ERR1727756	Bacteria;Verrucomicrobiota;Verrucomicrobiotae;Verrucomicrobiotales;Akkermansiaceae;Akkermansia;Akkermansia massiliensis	Akkermansia massiliensis	86155/90075(95.65%)	92/92
ERR1727791	Bacteria;Verrucomicrobiota;Verrucomicrobiotae;Verrucomicrobiotales;Akkermansiaceae;Akkermansia;Akkermansia muciniphila	Akkermansia muciniphila	88340/90774(97.32%)	92/92
ERR1727807	Bacteria;Verrucomicrobiota;Verrucomicrobiotae;Verrucomicrobiotales;Akkermansiaceae;Akkermansia;Akkermansia muciniphila	Akkermansia muciniphila	86343/90774(95.12%)	92/92
ERR1727810	Bacteria;Verrucomicrobiota;Verrucomicrobiotae;Verrucomicrobiotales;Akkermansiaceae;Akkermansia;Akkermansia muciniphila	Akkermansia muciniphila	79278/90774(87.34%)	92/92
ERR1727814	Bacteria;Verrucomicrobiota;Verrucomicrobiotae;Verrucomicrobiotales;Akkermansiaceae;Akkermansia;Akkermansia muciniphila	Akkermansia muciniphila	80092/90774(88.23%)	92/92
ERR1727818	Bacteria;Verrucomicrobiota;Verrucomicrobiotae;Verrucomicrobiotales;Akkermansiaceae;Akkermansia;Akkermansia muciniphila	Akkermansia muciniphila	49031/90774(54.01%)	91/92
ERR1727839	Bacteria;Verrucomicrobiota;Verrucomicrobiotae;Verrucomicrobiotales;Akkermansiaceae;Akkermansia;Akkermansia muciniphila	Akkermansia muciniphila	24244/90774(26.71%)	73/92
ERR1727845	Bacteria;Verrucomicrobiota;Verrucomicrobiotae;Verrucomicrobiotales;Akkermansiaceae;Akkermansia;Akkermansia massiliensis	Akkermansia massiliensis	36417/90075(40.43%)	87/92
ERR1727845	Bacteria;Verrucomicrobiota;Verrucomicrobiotae;Verrucomicrobiotales;Akkermansiaceae;Akkermansia;Akkermansia muciniphila	Akkermansia muciniphila	88749/90774(97.77%)	92/92
ERR1727845	Bacteria;Verrucomicrobiota;Verrucomicrobiotae;Verrucomicrobiotales;Akkermansiaceae;Akkermansia;Akkermansia PJKB_s	Akkermansia PJKB_s	22689/89976(25.22%)	82/92
ERR1727851	Bacteria;Verrucomicrobiota;Opitutae;Puniceicoccales;f__CAG-312;g__Merdousia;g__Merdousia MSSCM01005828_s	g__Merdousia MSSCM01005828_s	58036/62103(93.45%)	56/56
ERR1727864	Bacteria;Verrucomicrobiota;Opitutae;Puniceicoccales;f__CAG-312;g__Merdousia;g__Merdousia MSSCI00191162_s	g__Merdousia MSSCI00191162_s	49190/86952(56.57%)	89/90
ERR1727864	Bacteria;Verrucomicrobiota;Opitutae;Puniceicoccales;f__CAG-312;g__Merdousia;g__Merdousia MSSCM00784928_s	g__Merdousia MSSCM00784928_s	40572/88251(45.97%)	83/90
ERR1727874	Bacteria;Verrucomicrobiota;Verrucomicrobiotae;Verrucomicrobiotales;Akkermansiaceae;Akkermansia;Akkermansia massiliensis	Akkermansia massiliensis	85944/90075(95.41%)	92/92
ERR1727886	Bacteria;Verrucomicrobiota;Opitutae;Puniceicoccales;f__CAG-312;g__Merdousia;g__Merdousia MSSCM01005828_s	g__Merdousia MSSCM01005828_s	22910/62103(36.89%)	51/56
ERR1727904	Bacteria;Verrucomicrobiota;Opitutae;Puniceicoccales;f__CAG-312;g__Merdousia;g__Merdousia MSSCI00191162_s	g__Merdousia MSSCI00191162_s	26133/86952(30.05%)	76/90
ERR1727904	Bacteria;Verrucomicrobiota;Opitutae;Puniceicoccales;f__CAG-312;g__Merdousia;g__Merdousia MSSCM00784928_s	g__Merdousia MSSCM00784928_s	75795/88251(85.89%)	90/90
ERR1727904	Bacteria;Verrucomicrobiota;Verrucomicrobiotae;Verrucomicrobiotales;Akkermansiaceae;Akkermansia;Akkermansia muciniphila	Akkermansia muciniphila	89554/90774(98.66%)	92/92
ERR1727910	Bacteria;Verrucomicrobiota;Opitutae;Puniceicoccales;f__CAG-312;g__Merdousia;g__Merdousia MSSCM01005828_s	g__Merdousia MSSCM01005828_s	16026/62103(25.81%)	44/56
ERR1727933	Bacteria;Verrucomicrobiota;Opitutae;Puniceicoccales;f__CAG-312;g__Merdousia;g__Merdousia MSSCI00191236_s	g__Merdousia MSSCI00191236_s	50891/83430(61%)	81/84
ERR1727933	Bacteria;Verrucomicrobiota;Opitutae;Puniceicoccales;f__CAG-312;g__Merdousia;g__Merdousia MSSCM01005828_s	g__Merdousia MSSCM01005828_s	58173/62103(93.67%)	56/56
ERR1727933	Bacteria;Verrucomicrobiota;Verrucomicrobiotae;Verrucomicrobiotales;Akkermansiaceae;Akkermansia;Akkermansia muciniphila	Akkermansia muciniphila	84399/90774(92.98%)	92/92
ERR1727939	Bacteria;Verrucomicrobiota;Verrucomicrobiotae;Verrucomicrobiotales;Akkermansiaceae;Akkermansia;Akkermansia muciniphila	Akkermansia muciniphila	79399/90774(87.47%)	92/92
ERR1727945	Bacteria;Verrucomicrobiota;Verrucomicrobiotae;Verrucomicrobiotales;Akkermansiaceae;Akkermansia;Akkermansia muciniphila	Akkermansia muciniphila	90576/90774(99.78%)	92/92
ERR1727963	Bacteria;Verrucomicrobiota;Verrucomicrobiotae;Verrucomicrobiotales;Akkermansiaceae;Akkermansia;Akkermansia muciniphila	Akkermansia muciniphila	52519/90774(57.86%)	90/92
ERR1727967	Bacteria;Verrucomicrobiota;Opitutae;Puniceicoccales;f__CAG-312;g__Merdousia;g__Merdousia MSSCI00191236_s	g__Merdousia MSSCI00191236_s	27415/83430(32.86%)	73/84
ERR1727971	Bacteria;Verrucomicrobiota;Verrucomicrobiotae;Verrucomicrobiotales;Akkermansiaceae;Akkermansia;Akkermansia muciniphila	Akkermansia muciniphila	41060/90774(45.23%)	86/92
ERR1727975	Bacteria;Verrucomicrobiota;Verrucomicrobiotae;Verrucomicrobiotales;Akkermansiaceae;Akkermansia;Akkermansia muciniphila	Akkermansia muciniphila	76695/90774(84.49%)	92/92
ERR1727979	Bacteria;Verrucomicrobiota;Verrucomicrobiotae;Verrucomicrobiotales;Akkermansiaceae;Akkermansia;Akkermansia muciniphila	Akkermansia muciniphila	83837/90774(92.36%)	92/92
ERR1727984	Bacteria;Verrucomicrobiota;Verrucomicrobiotae;Verrucomicrobiotales;Akkermansiaceae;Akkermansia;Akkermansia muciniphila	Akkermansia muciniphila	89599/90774(98.71%)	92/92
ERR1727992	Bacteria;Verrucomicrobiota;Verrucomicrobiotae;Verrucomicrobiotales;Akkermansiaceae;Akkermansia;Akkermansia muciniphila	Akkermansia muciniphila	27679/90774(30.49%)	72/92
ERR1728004	Bacteria;Verrucomicrobiota;Verrucomicrobiotae;Verrucomicrobiotales;Akkermansiaceae;Akkermansia;Akkermansia muciniphila	Akkermansia muciniphila	83546/90774(92.04%)	92/92
ERR1728010	Bacteria;Verrucomicrobiota;Verrucomicrobiotae;Verrucomicrobiotales;Akkermansiaceae;Akkermansia;Akkermansia muciniphila	Akkermansia muciniphila	90714/90774(99.93%)	92/92
ERR1728012	Bacteria;Verrucomicrobiota;Verrucomicrobiotae;Verrucomicrobiotales;Akkermansiaceae;Akkermansia;Akkermansia muciniphila	Akkermansia muciniphila	35804/90774(39.44%)	79/92
ERR1728038	Bacteria;Verrucomicrobiota;Verrucomicrobiotae;Verrucomicrobiotales;Akkermansiaceae;Akkermansia;Akkermansia muciniphila	Akkermansia muciniphila	80794/90774(89.01%)	92/92
ERR1728041	Bacteria;Verrucomicrobiota;Verrucomicrobiotae;Verrucomicrobiotales;Akkermansiaceae;Akkermansia;Akkermansia muciniphila	Akkermansia muciniphila	24254/90774(26.72%)	69/92
ERR1728044	Bacteria;Verrucomicrobiota;Verrucomicrobiotae;Verrucomicrobiotales;Akkermansiaceae;Akkermansia;Akkermansia muciniphila	Akkermansia muciniphila	89800/90774(98.93%)	92/92
ERR1728054	Bacteria;Verrucomicrobiota;Opitutae;Puniceicoccales;f__CAG-312;g__Merdousia;g__Merdousia MSSCI00297590_s	g__Merdousia MSSCI00297590_s	57985/86742(66.85%)	90/90
ERR1728063	Bacteria;Verrucomicrobiota;Verrucomicrobiotae;Verrucomicrobiotales;Akkermansiaceae;Akkermansia;Akkermansia muciniphila	Akkermansia muciniphila	88369/90774(97.35%)	92/92
ERR1728066	Bacteria;Verrucomicrobiota;Opitutae;Puniceicoccales;f__CAG-312;g__Merdousia;g__Merdousia MSSCI00191162_s	g__Merdousia MSSCI00191162_s	25007/86952(28.76%)	71/90
ERR1728066	Bacteria;Verrucomicrobiota;Opitutae;Puniceicoccales;f__CAG-312;g__Merdousia;g__Merdousia MSSCM00784928_s	g__Merdousia MSSCM00784928_s	31242/88251(35.4%)	82/90
ERR1728066	Bacteria;Verrucomicrobiota;Opitutae;Puniceicoccales;f__CAG-312;g__Merdousia;g__Merdousia MSSCM01005828_s	g__Merdousia MSSCM01005828_s	28601/62103(46.05%)	52/56
ERR1728066	Bacteria;Verrucomicrobiota;Verrucomicrobiotae;Verrucomicrobiotales;Akkermansiaceae;Akkermansia;Akkermansia muciniphila	Akkermansia muciniphila	44514/90774(49.04%)	92/92
ERR1728072	Bacteria;Verrucomicrobiota;Verrucomicrobiotae;Verrucomicrobiotales;Akkermansiaceae;Akkermansia;Akkermansia muciniphila	Akkermansia muciniphila	86240/90774(95.01%)	92/92
ERR1728081	Bacteria;Verrucomicrobiota;Verrucomicrobiotae;Verrucomicrobiotales;Akkermansiaceae;Akkermansia;Akkermansia muciniphila	Akkermansia muciniphila	59479/90774(65.52%)	91/92
ERR1728083	Bacteria;Verrucomicrobiota;Verrucomicrobiotae;Verrucomicrobiotales;Akkermansiaceae;Akkermansia;Akkermansia muciniphila	Akkermansia muciniphila	89356/90774(98.44%)	92/92
ERR1728103	Bacteria;Verrucomicrobiota;Verrucomicrobiotae;Verrucomicrobiotales;Akkermansiaceae;Akkermansia;Akkermansia muciniphila	Akkermansia muciniphila	42056/90774(46.33%)	90/92
ERR1728112	Bacteria;Verrucomicrobiota;Verrucomicrobiotae;Verrucomicrobiotales;Akkermansiaceae;Akkermansia;Akkermansia muciniphila	Akkermansia muciniphila	89150/90774(98.21%)	92/92
ERR1728123	Bacteria;Verrucomicrobiota;Verrucomicrobiotae;Verrucomicrobiotales;Akkermansiaceae;Akkermansia;Akkermansia muciniphila	Akkermansia muciniphila	86377/90774(95.16%)	92/92
ERR1728126	Bacteria;Verrucomicrobiota;Opitutae;Puniceicoccales;f__CAG-312;g__Merdousia;g__Merdousia MSSCI00191162_s	g__Merdousia MSSCI00191162_s	68345/86952(78.6%)	90/90
ERR1728126	Bacteria;Verrucomicrobiota;Verrucomicrobiotae;Verrucomicrobiotales;Akkermansiaceae;Akkermansia;Akkermansia muciniphila	Akkermansia muciniphila	86848/90774(95.67%)	92/92
ERR1728133	Bacteria;Verrucomicrobiota;Verrucomicrobiotae;Verrucomicrobiotales;Akkermansiaceae;Akkermansia;Akkermansia muciniphila	Akkermansia muciniphila	49831/90774(54.9%)	89/92
ERR1728135	Bacteria;Verrucomicrobiota;Verrucomicrobiotae;Verrucomicrobiotales;Akkermansiaceae;Akkermansia;Akkermansia muciniphila	Akkermansia muciniphila	49500/90774(54.53%)	89/92
ERR1728162	Bacteria;Verrucomicrobiota;Verrucomicrobiotae;Verrucomicrobiotales;Akkermansiaceae;Akkermansia;Akkermansia muciniphila	Akkermansia muciniphila	88935/90774(97.97%)	92/92
ERR1728167	Bacteria;Verrucomicrobiota;Verrucomicrobiotae;Verrucomicrobiotales;Akkermansiaceae;Akkermansia;Akkermansia muciniphila	Akkermansia muciniphila	89273/90774(98.35%)	92/92
ERR1728177	Bacteria;Verrucomicrobiota;Opitutae;Puniceicoccales;f__CAG-312;g__Merdousia;g__Merdousia MSSCI00191236_s	g__Merdousia MSSCI00191236_s	34839/83430(41.76%)	75/84
ERR1728177	Bacteria;Verrucomicrobiota;Opitutae;Puniceicoccales;f__CAG-312;g__Merdousia;g__Merdousia MSSCM00599252_s	g__Merdousia MSSCM00599252_s	69720/87984(79.24%)	90/91
ERR1728177	Bacteria;Verrucomicrobiota;Opitutae;Puniceicoccales;f__CAG-312;g__QALA01;g__QALA01 MSSCM00616583_s	g__QALA01 MSSCM00616583_s	62119/71061(87.42%)	78/78
ERR1728177	Bacteria;Verrucomicrobiota;Verrucomicrobiotae;Verrucomicrobiotales;Akkermansiaceae;Akkermansia;Akkermansia muciniphila	Akkermansia muciniphila	87619/90774(96.52%)	92/92
ERR1728194	Bacteria;Verrucomicrobiota;Opitutae;Puniceicoccales;f__CAG-312;g__Merdousia;g__Merdousia MSSCM00784928_s	g__Merdousia MSSCM00784928_s	30724/88251(34.81%)	81/90
ERR1728199	Bacteria;Verrucomicrobiota;Verrucomicrobiotae;Verrucomicrobiotales;Akkermansiaceae;Akkermansia;Akkermansia muciniphila	Akkermansia muciniphila	88566/90774(97.57%)	92/92
ERR1728203	Bacteria;Verrucomicrobiota;Verrucomicrobiotae;Verrucomicrobiotales;Akkermansiaceae;Akkermansia;Akkermansia muciniphila	Akkermansia muciniphila	86069/90774(94.82%)	92/92
ERR1728214	Bacteria;Verrucomicrobiota;Opitutae;Puniceicoccales;f__CAG-312;g__Merdousia;g__Merdousia MSSCM00784928_s	g__Merdousia MSSCM00784928_s	73581/88251(83.38%)	90/90
ERR1728214	Bacteria;Verrucomicrobiota;Opitutae;Puniceicoccales;f__UBA9783;MSSCM00801188_g;MSSCM00801188_g MSSCM00801188_s	MSSCM00801188_g MSSCM00801188_s	78959/83592(94.46%)	87/87
ERR1728234	Bacteria;Verrucomicrobiota;Verrucomicrobiotae;Verrucomicrobiotales;Akkermansiaceae;Akkermansia;Akkermansia muciniphila	Akkermansia muciniphila	89310/90774(98.39%)	92/92
ERR1728239	Bacteria;Verrucomicrobiota;Verrucomicrobiotae;Verrucomicrobiotales;Akkermansiaceae;Akkermansia;Akkermansia muciniphila	Akkermansia muciniphila	71349/90774(78.6%)	92/92
ERR1728242	Bacteria;Verrucomicrobiota;Verrucomicrobiotae;Verrucomicrobiotales;Akkermansiaceae;Akkermansia;Akkermansia muciniphila	Akkermansia muciniphila	68725/90774(75.71%)	91/92
ERR1728251	Bacteria;Verrucomicrobiota;Opitutae;Puniceicoccales;f__CAG-312;g__Merdousia;g__Merdousia MSSCM00850442_s	g__Merdousia MSSCM00850442_s	34902/86730(40.24%)	83/89
ERR1728272	Bacteria;Verrucomicrobiota;Opitutae;Puniceicoccales;f__CAG-312;g__Merdousia;g__Merdousia MSSCI00297590_s	g__Merdousia MSSCI00297590_s	40217/86742(46.36%)	86/90
ERR1728281	Bacteria;Verrucomicrobiota;Verrucomicrobiotae;Verrucomicrobiotales;Akkermansiaceae;Akkermansia;Akkermansia muciniphila	Akkermansia muciniphila	90487/90774(99.68%)	92/92
ERR1728288	Bacteria;Verrucomicrobiota;Verrucomicrobiotae;Verrucomicrobiotales;Akkermansiaceae;Akkermansia;Akkermansia muciniphila	Akkermansia muciniphila	88958/90774(98%)	92/92
ERR1728296	Bacteria;Verrucomicrobiota;Verrucomicrobiotae;Verrucomicrobiotales;Akkermansiaceae;Akkermansia;Akkermansia muciniphila	Akkermansia muciniphila	50600/90774(55.74%)	89/92
ERR1728326	Bacteria;Verrucomicrobiota;Verrucomicrobiotae;Verrucomicrobiotales;Akkermansiaceae;Akkermansia;Akkermansia muciniphila	Akkermansia muciniphila	87353/90774(96.23%)	92/92
ERR1728336	Bacteria;Verrucomicrobiota;Verrucomicrobiotae;Verrucomicrobiotales;Akkermansiaceae;Akkermansia;Akkermansia muciniphila	Akkermansia muciniphila	50379/90774(55.5%)	90/92
ERR1728352	Bacteria;Verrucomicrobiota;Verrucomicrobiotae;Verrucomicrobiotales;Akkermansiaceae;Akkermansia;Akkermansia massiliensis	Akkermansia massiliensis	25399/90075(28.2%)	83/92
ERR1728369	Bacteria;Verrucomicrobiota;Verrucomicrobiotae;Verrucomicrobiotales;Akkermansiaceae;Akkermansia;Akkermansia muciniphila	Akkermansia muciniphila	82808/90774(91.22%)	92/92
ERR1728400	Bacteria;Verrucomicrobiota;Opitutae;Puniceicoccales;f__CAG-312;g__Merdousia;g__Merdousia MSSCM01005828_s	g__Merdousia MSSCM01005828_s	18871/62103(30.39%)	48/56
ERR1728400	Bacteria;Verrucomicrobiota;Verrucomicrobiotae;Verrucomicrobiotales;Akkermansiaceae;Akkermansia;Akkermansia muciniphila	Akkermansia muciniphila	28991/90774(31.94%)	86/92
ERR3404661	Bacteria;Verrucomicrobiota;Verrucomicrobiotae;Verrucomicrobiotales;Akkermansiaceae;Akkermansia;Akkermansia muciniphila	Akkermansia muciniphila	89403/90774(98.49%)	92/92
ERR3404662	Bacteria;Verrucomicrobiota;Verrucomicrobiotae;Verrucomicrobiotales;Akkermansiaceae;Akkermansia;Akkermansia muciniphila	Akkermansia muciniphila	86077/90774(94.83%)	92/92
ERR3404663	Bacteria;Verrucomicrobiota;Verrucomicrobiotae;Verrucomicrobiotales;Akkermansiaceae;Akkermansia;Akkermansia muciniphila	Akkermansia muciniphila	24346/90774(26.82%)	66/92
ERR3404664	Bacteria;Verrucomicrobiota;Verrucomicrobiotae;Verrucomicrobiotales;Akkermansiaceae;Akkermansia;Akkermansia massiliensis	Akkermansia massiliensis	88495/90075(98.25%)	92/92
ERR3404665	Bacteria;Verrucomicrobiota;Verrucomicrobiotae;Verrucomicrobiotales;Akkermansiaceae;Akkermansia;Akkermansia muciniphila	Akkermansia muciniphila	89494/90774(98.59%)	92/92
ERR3404666	Bacteria;Verrucomicrobiota;Verrucomicrobiotae;Verrucomicrobiotales;Akkermansiaceae;Akkermansia;Akkermansia muciniphila	Akkermansia muciniphila	90735/90774(99.96%)	92/92
ERR3404667	Bacteria;Verrucomicrobiota;Opitutae;Puniceicoccales;f__CAG-312;g__Merdousia;g__Merdousia MSSCM00784928_s	g__Merdousia MSSCM00784928_s	87293/88251(98.91%)	90/90
ERR3404667	Bacteria;Verrucomicrobiota;Verrucomicrobiotae;Verrucomicrobiotales;Akkermansiaceae;Akkermansia;Akkermansia muciniphila	Akkermansia muciniphila	85714/90774(94.43%)	89/92
ERR3404668	Bacteria;Verrucomicrobiota;Verrucomicrobiotae;Verrucomicrobiotales;Akkermansiaceae;Akkermansia;Akkermansia muciniphila	Akkermansia muciniphila	58611/90774(64.57%)	92/92
ERR3404669	Bacteria;Verrucomicrobiota;Opitutae;Puniceicoccales;f__CAG-312;g__Merdousia;g__Merdousia MSSCM00599252_s	g__Merdousia MSSCM00599252_s	31047/87984(35.29%)	84/91
ERR3404669	Bacteria;Verrucomicrobiota;Opitutae;Puniceicoccales;f__CAG-312;g__Merdousia;g__Merdousia MSSCM00784928_s	g__Merdousia MSSCM00784928_s	79674/88251(90.28%)	90/90
ERR3404669	Bacteria;Verrucomicrobiota;Verrucomicrobiotae;Verrucomicrobiotales;Akkermansiaceae;Akkermansia;Akkermansia massiliensis	Akkermansia massiliensis	35295/90075(39.18%)	83/92
ERR3404712	Bacteria;Verrucomicrobiota;Verrucomicrobiotae;Verrucomicrobiotales;Akkermansiaceae;Akkermansia;Akkermansia KQ968618_s	Akkermansia KQ968618_s	65471/90225(72.56%)	91/92
ERR3404712	Bacteria;Verrucomicrobiota;Verrucomicrobiotae;Verrucomicrobiotales;Akkermansiaceae;Akkermansia;Akkermansia VVNA_s	Akkermansia VVNA_s	35047/90129(38.89%)	77/92
ERR3404713	Bacteria;Verrucomicrobiota;Verrucomicrobiotae;Verrucomicrobiotales;Akkermansiaceae;Akkermansia;Akkermansia muciniphila	Akkermansia muciniphila	86034/90774(94.78%)	92/92
ERR3404719	Bacteria;Verrucomicrobiota;Opitutae;Puniceicoccales;f__CAG-312;g__Merdousia;g__Merdousia MSSCM00784928_s	g__Merdousia MSSCM00784928_s	60104/88251(68.11%)	89/90
ERR3404720	Bacteria;Verrucomicrobiota;Verrucomicrobiotae;Verrucomicrobiotales;Akkermansiaceae;Akkermansia;Akkermansia muciniphila	Akkermansia muciniphila	88406/90774(97.39%)	92/92
ERR3404721	Bacteria;Verrucomicrobiota;Opitutae;Puniceicoccales;f__UBA9783;MSSCM00801188_g;MSSCM00801188_g MSSCM00801188_s	MSSCM00801188_g MSSCM00801188_s	80079/83592(95.8%)	87/87
ERR3404721	Bacteria;Verrucomicrobiota;Verrucomicrobiotae;Verrucomicrobiotales;Akkermansiaceae;Akkermansia;Akkermansia KQ968618_s	Akkermansia KQ968618_s	83984/90225(93.08%)	92/92
ERR3404721	Bacteria;Verrucomicrobiota;Verrucomicrobiotae;Verrucomicrobiotales;Akkermansiaceae;Akkermansia;Akkermansia VVNA_s	Akkermansia VVNA_s	55869/90129(61.99%)	89/92
ERR3404723	Bacteria;Verrucomicrobiota;Verrucomicrobiotae;Verrucomicrobiotales;Akkermansiaceae;Akkermansia;Akkermansia muciniphila	Akkermansia muciniphila	64397/90774(70.94%)	91/92
ERR3404732	Bacteria;Verrucomicrobiota;Verrucomicrobiotae;Verrucomicrobiotales;Akkermansiaceae;Akkermansia;Akkermansia muciniphila	Akkermansia muciniphila	71645/90774(78.93%)	90/92
ERR3404733	Bacteria;Verrucomicrobiota;Verrucomicrobiotae;Verrucomicrobiotales;Akkermansiaceae;Akkermansia;Akkermansia muciniphila	Akkermansia muciniphila	31756/90774(34.98%)	74/92
ERR3404738	Bacteria;Verrucomicrobiota;Verrucomicrobiotae;Verrucomicrobiotales;Akkermansiaceae;Akkermansia;Akkermansia muciniphila	Akkermansia muciniphila	89115/90774(98.17%)	92/92
ERR3404741	Bacteria;Verrucomicrobiota;Opitutae;Puniceicoccales;f__CAG-312;g__Merdousia;g__Merdousia MSSCM00784928_s	g__Merdousia MSSCM00784928_s	37692/88251(42.71%)	80/90
ERR3404762	Bacteria;Verrucomicrobiota;Opitutae;Puniceicoccales;f__CAG-312;g__Merdousia;g__Merdousia MSSCI00191162_s	g__Merdousia MSSCI00191162_s	62557/86952(71.94%)	87/90
ERR3404762	Bacteria;Verrucomicrobiota;Opitutae;Puniceicoccales;f__CAG-312;g__Merdousia;g__Merdousia MSSCM00784928_s	g__Merdousia MSSCM00784928_s	85961/88251(97.41%)	90/90
ERR3404762	Bacteria;Verrucomicrobiota;Verrucomicrobiotae;Verrucomicrobiotales;Akkermansiaceae;Akkermansia;Akkermansia muciniphila	Akkermansia muciniphila	75238/90774(82.88%)	92/92
ERR3404766	Bacteria;Verrucomicrobiota;Verrucomicrobiotae;Verrucomicrobiotales;Akkermansiaceae;Akkermansia;Akkermansia massiliensis	Akkermansia massiliensis	38679/90075(42.94%)	82/92
ERR3404797	Bacteria;Verrucomicrobiota;Verrucomicrobiotae;Verrucomicrobiotales;Akkermansiaceae;Akkermansia;Akkermansia muciniphila	Akkermansia muciniphila	66360/90774(73.1%)	90/92
ERR3404822	Bacteria;Verrucomicrobiota;Verrucomicrobiotae;Verrucomicrobiotales;Akkermansiaceae;Akkermansia;Akkermansia muciniphila	Akkermansia muciniphila	80504/90774(88.69%)	92/92
ERR3404825	Bacteria;Verrucomicrobiota;Verrucomicrobiotae;Verrucomicrobiotales;Akkermansiaceae;Akkermansia;Akkermansia muciniphila	Akkermansia muciniphila	46334/90774(51.04%)	91/92
ERR3404831	Bacteria;Verrucomicrobiota;Verrucomicrobiotae;Verrucomicrobiotales;Akkermansiaceae;Akkermansia;Akkermansia muciniphila	Akkermansia muciniphila	80312/90774(88.47%)	92/92
ERR3404842	Bacteria;Verrucomicrobiota;Verrucomicrobiotae;Verrucomicrobiotales;Akkermansiaceae;Akkermansia;Akkermansia muciniphila	Akkermansia muciniphila	88844/90774(97.87%)	92/92
ERR3404907	Bacteria;Verrucomicrobiota;Verrucomicrobiotae;Verrucomicrobiotales;Akkermansiaceae;Akkermansia;Akkermansia muciniphila	Akkermansia muciniphila	88046/90774(96.99%)	92/92
ERR3404919	Bacteria;Verrucomicrobiota;Opitutae;Puniceicoccales;f__CAG-312;g__Merdousia;g__Merdousia MSSCM00784928_s	g__Merdousia MSSCM00784928_s	64055/88251(72.58%)	89/90
ERR3404919	Bacteria;Verrucomicrobiota;Verrucomicrobiotae;Verrucomicrobiotales;Akkermansiaceae;Akkermansia;Akkermansia muciniphila	Akkermansia muciniphila	87986/90774(96.93%)	92/92
ERR3404926	Bacteria;Verrucomicrobiota;Verrucomicrobiotae;Verrucomicrobiotales;Akkermansiaceae;Akkermansia;Akkermansia KQ968618_s	Akkermansia KQ968618_s	78849/90225(87.39%)	92/92
ERR3404926	Bacteria;Verrucomicrobiota;Verrucomicrobiotae;Verrucomicrobiotales;Akkermansiaceae;Akkermansia;Akkermansia VVNA_s	Akkermansia VVNA_s	47812/90129(53.05%)	86/92
ERR3404954	Bacteria;Verrucomicrobiota;Opitutae;Puniceicoccales;f__CAG-312;g__Merdousia;g__Merdousia MSSCI00297590_s	g__Merdousia MSSCI00297590_s	46567/86742(53.68%)	89/90
ERR3404954	Bacteria;Verrucomicrobiota;Opitutae;Puniceicoccales;f__UBA9783;MSSCM00801188_g;MSSCM00801188_g MSSCM00801188_s	MSSCM00801188_g MSSCM00801188_s	58238/83592(69.67%)	86/87
ERR3404954	Bacteria;Verrucomicrobiota;Verrucomicrobiotae;Verrucomicrobiotales;Akkermansiaceae;Akkermansia;Akkermansia muciniphila	Akkermansia muciniphila	88332/90774(97.31%)	92/92
ERR3404982	Bacteria;Verrucomicrobiota;Verrucomicrobiotae;Verrucomicrobiotales;Akkermansiaceae;Akkermansia;Akkermansia muciniphila	Akkermansia muciniphila	31039/90774(34.19%)	81/92
ERR3404983	Bacteria;Verrucomicrobiota;Opitutae;Puniceicoccales;f__CAG-312;g__Merdousia;g__Merdousia MSSCM01005828_s	g__Merdousia MSSCM01005828_s	20934/62103(33.71%)	49/56
ERR3404985	Bacteria;Verrucomicrobiota;Verrucomicrobiotae;Verrucomicrobiotales;Akkermansiaceae;Akkermansia;Akkermansia muciniphila	Akkermansia muciniphila	88864/90774(97.9%)	92/92
ERR3405002	Bacteria;Verrucomicrobiota;Verrucomicrobiotae;Verrucomicrobiotales;Akkermansiaceae;Akkermansia;Akkermansia muciniphila	Akkermansia muciniphila	89319/90774(98.4%)	92/92
ERR3405010	Bacteria;Verrucomicrobiota;Opitutae;Puniceicoccales;f__CAG-312;g__Merdousia;g__Merdousia MSSCI00297590_s	g__Merdousia MSSCI00297590_s	49020/86742(56.51%)	87/90
ERR3405012	Bacteria;Verrucomicrobiota;Opitutae;Puniceicoccales;f__CAG-312;g__Merdousia;g__Merdousia MSSCI00191162_s	g__Merdousia MSSCI00191162_s	64194/86952(73.83%)	89/90
ERR3405012	Bacteria;Verrucomicrobiota;Opitutae;Puniceicoccales;f__CAG-312;g__Merdousia;g__Merdousia MSSCM00599252_s	g__Merdousia MSSCM00599252_s	23806/87984(27.06%)	73/91
ERR3405012	Bacteria;Verrucomicrobiota;Verrucomicrobiotae;Verrucomicrobiotales;Akkermansiaceae;Akkermansia;Akkermansia muciniphila	Akkermansia muciniphila	85643/90774(94.35%)	92/92
ERR3405042	Bacteria;Verrucomicrobiota;Verrucomicrobiotae;Verrucomicrobiotales;Akkermansiaceae;Akkermansia;Akkermansia muciniphila	Akkermansia muciniphila	88984/90774(98.03%)	92/92
ERR3405060	Bacteria;Verrucomicrobiota;Verrucomicrobiotae;Verrucomicrobiotales;Akkermansiaceae;Akkermansia;Akkermansia muciniphila	Akkermansia muciniphila	85800/90774(94.52%)	92/92
ERR3405062	Bacteria;Verrucomicrobiota;Verrucomicrobiotae;Verrucomicrobiotales;Akkermansiaceae;Akkermansia;Akkermansia muciniphila	Akkermansia muciniphila	61513/90774(67.76%)	91/92
ERR3405063	Bacteria;Verrucomicrobiota;Verrucomicrobiotae;Verrucomicrobiotales;Akkermansiaceae;Akkermansia;Akkermansia KQ968618_s	Akkermansia KQ968618_s	33005/90225(36.58%)	82/92
ERR3405077	Bacteria;Verrucomicrobiota;Verrucomicrobiotae;Verrucomicrobiotales;Akkermansiaceae;Akkermansia;Akkermansia massiliensis	Akkermansia massiliensis	75001/90075(83.27%)	92/92
ERR3405078	Bacteria;Verrucomicrobiota;Verrucomicrobiotae;Verrucomicrobiotales;Akkermansiaceae;Akkermansia;Akkermansia VVNA_s	Akkermansia VVNA_s	66283/90129(73.54%)	92/92
ERR3405092	Bacteria;Verrucomicrobiota;Verrucomicrobiotae;Verrucomicrobiotales;Akkermansiaceae;Akkermansia;Akkermansia muciniphila	Akkermansia muciniphila	42103/90774(46.38%)	85/92
ERR3405117	Bacteria;Verrucomicrobiota;Verrucomicrobiotae;Verrucomicrobiotales;Akkermansiaceae;Akkermansia;Akkermansia massiliensis	Akkermansia massiliensis	79899/90075(88.7%)	92/92
ERR3405145	Bacteria;Verrucomicrobiota;Verrucomicrobiotae;Verrucomicrobiotales;Akkermansiaceae;Akkermansia;Akkermansia massiliensis	Akkermansia massiliensis	85332/90075(94.73%)	92/92
ERR3405145	Bacteria;Verrucomicrobiota;Verrucomicrobiotae;Verrucomicrobiotales;Akkermansiaceae;Akkermansia;Akkermansia PJKB_s	Akkermansia PJKB_s	23162/89976(25.74%)	66/92
ERR3405161	Bacteria;Verrucomicrobiota;Verrucomicrobiotae;Verrucomicrobiotales;Akkermansiaceae;Akkermansia;Akkermansia muciniphila	Akkermansia muciniphila	86784/90774(95.6%)	92/92
ERR3405162	Bacteria;Verrucomicrobiota;Verrucomicrobiotae;Verrucomicrobiotales;Akkermansiaceae;Akkermansia;Akkermansia muciniphila	Akkermansia muciniphila	72386/90774(79.74%)	91/92
ERR3405174	Bacteria;Verrucomicrobiota;Opitutae;Puniceicoccales;f__CAG-312;g__Merdousia;g__Merdousia MSSCM00784928_s	g__Merdousia MSSCM00784928_s	81652/88251(92.52%)	90/90
ERR3405174	Bacteria;Verrucomicrobiota;Verrucomicrobiotae;Verrucomicrobiotales;Akkermansiaceae;Akkermansia;Akkermansia muciniphila	Akkermansia muciniphila	90250/90774(99.42%)	92/92
ERR3405193	Bacteria;Verrucomicrobiota;Verrucomicrobiotae;Verrucomicrobiotales;Akkermansiaceae;Akkermansia;Akkermansia massiliensis	Akkermansia massiliensis	89298/90075(99.14%)	92/92
ERR3405201	Bacteria;Verrucomicrobiota;Opitutae;Puniceicoccales;f__CAG-312;g__Merdousia;g__Merdousia MSSCM00784928_s	g__Merdousia MSSCM00784928_s	63670/88251(72.15%)	90/90
ERR3405214	Bacteria;Verrucomicrobiota;Verrucomicrobiotae;Verrucomicrobiotales;Akkermansiaceae;Akkermansia;Akkermansia muciniphila	Akkermansia muciniphila	88478/90774(97.47%)	92/92
ERR3405261	Bacteria;Verrucomicrobiota;Verrucomicrobiotae;Verrucomicrobiotales;Akkermansiaceae;Akkermansia;Akkermansia muciniphila	Akkermansia muciniphila	82138/90774(90.49%)	92/92
ERR3405263	Bacteria;Verrucomicrobiota;Opitutae;Puniceicoccales;f__CAG-312;g__Merdousia;g__Merdousia MSSCM00784928_s	g__Merdousia MSSCM00784928_s	57814/88251(65.51%)	88/90
ERR3405263	Bacteria;Verrucomicrobiota;Verrucomicrobiotae;Verrucomicrobiotales;Akkermansiaceae;Akkermansia;Akkermansia KQ968618_s	Akkermansia KQ968618_s	59362/90225(65.79%)	90/92
ERR3405263	Bacteria;Verrucomicrobiota;Verrucomicrobiotae;Verrucomicrobiotales;Akkermansiaceae;Akkermansia;Akkermansia VVNA_s	Akkermansia VVNA_s	31380/90129(34.82%)	77/92
ERR3405296	Bacteria;Verrucomicrobiota;Verrucomicrobiotae;Verrucomicrobiotales;Akkermansiaceae;Akkermansia;Akkermansia muciniphila	Akkermansia muciniphila	86587/90774(95.39%)	92/92
ERR3405299	Bacteria;Verrucomicrobiota;Opitutae;Puniceicoccales;f__CAG-312;g__Merdousia;g__Merdousia MSSCI00191162_s	g__Merdousia MSSCI00191162_s	76266/86952(87.71%)	90/90
ERR3405299	Bacteria;Verrucomicrobiota;Opitutae;Puniceicoccales;f__CAG-312;g__Merdousia;g__Merdousia MSSCI00297590_s	g__Merdousia MSSCI00297590_s	81536/86742(94%)	90/90
ERR3405299	Bacteria;Verrucomicrobiota;Verrucomicrobiotae;Verrucomicrobiotales;Akkermansiaceae;Akkermansia;Akkermansia muciniphila	Akkermansia muciniphila	83742/90774(92.25%)	92/92
ERR3405316	Bacteria;Verrucomicrobiota;Verrucomicrobiotae;Verrucomicrobiotales;Akkermansiaceae;Akkermansia;Akkermansia muciniphila	Akkermansia muciniphila	23336/90774(25.71%)	72/92
ERR3405380	Bacteria;Verrucomicrobiota;Verrucomicrobiotae;Verrucomicrobiotales;Akkermansiaceae;Akkermansia;Akkermansia massiliensis	Akkermansia massiliensis	89058/90075(98.87%)	92/92
ERR3405403	Bacteria;Verrucomicrobiota;Opitutae;Puniceicoccales;f__CAG-312;g__Merdousia;g__Merdousia MSSCM00784928_s	g__Merdousia MSSCM00784928_s	87013/88251(98.6%)	90/90
ERR3405403	Bacteria;Verrucomicrobiota;Verrucomicrobiotae;Verrucomicrobiotales;Akkermansiaceae;Akkermansia;Akkermansia massiliensis	Akkermansia massiliensis	67401/90075(74.83%)	92/92
ERR3405407	Bacteria;Verrucomicrobiota;Verrucomicrobiotae;Verrucomicrobiotales;Akkermansiaceae;Akkermansia;Akkermansia muciniphila	Akkermansia muciniphila	55442/90774(61.08%)	90/92
ERR3405415	Bacteria;Verrucomicrobiota;Verrucomicrobiotae;Verrucomicrobiotales;Akkermansiaceae;Akkermansia;Akkermansia muciniphila	Akkermansia muciniphila	89486/90774(98.58%)	92/92
ERR3405440	Bacteria;Verrucomicrobiota;Verrucomicrobiotae;Verrucomicrobiotales;Akkermansiaceae;Akkermansia;Akkermansia muciniphila	Akkermansia muciniphila	84700/90774(93.31%)	92/92
ERR3405444	Bacteria;Verrucomicrobiota;Opitutae;Puniceicoccales;f__CAG-312;g__Merdousia;g__Merdousia MSSCM00784928_s	g__Merdousia MSSCM00784928_s	85878/88251(97.31%)	90/90
ERR3405444	Bacteria;Verrucomicrobiota;Verrucomicrobiotae;Verrucomicrobiotales;Akkermansiaceae;Akkermansia;Akkermansia muciniphila	Akkermansia muciniphila	89322/90774(98.4%)	92/92
ERR3405461	Bacteria;Verrucomicrobiota;Verrucomicrobiotae;Verrucomicrobiotales;Akkermansiaceae;Akkermansia;Akkermansia muciniphila	Akkermansia muciniphila	77376/90774(85.24%)	92/92
ERR3405495	Bacteria;Verrucomicrobiota;Verrucomicrobiotae;Verrucomicrobiotales;Akkermansiaceae;Akkermansia;Akkermansia massiliensis	Akkermansia massiliensis	44442/90075(49.34%)	89/92
ERR3405499	Bacteria;Verrucomicrobiota;Verrucomicrobiotae;Verrucomicrobiotales;Akkermansiaceae;Akkermansia;Akkermansia muciniphila	Akkermansia muciniphila	89625/90774(98.73%)	92/92
ERR3405519	Bacteria;Verrucomicrobiota;Verrucomicrobiotae;Verrucomicrobiotales;Akkermansiaceae;Akkermansia;Akkermansia muciniphila	Akkermansia muciniphila	42597/90774(46.93%)	83/92
ERR3405529	Bacteria;Verrucomicrobiota;Verrucomicrobiotae;Verrucomicrobiotales;Akkermansiaceae;Akkermansia;Akkermansia massiliensis	Akkermansia massiliensis	81376/90075(90.34%)	92/92
ERR3405537	Bacteria;Verrucomicrobiota;Verrucomicrobiotae;Verrucomicrobiotales;Akkermansiaceae;Akkermansia;Akkermansia massiliensis	Akkermansia massiliensis	22992/90075(25.53%)	70/92
ERR3405552	Bacteria;Verrucomicrobiota;Opitutae;Puniceicoccales;f__CAG-312;g__Merdousia;g__Merdousia MSSCM00784928_s	g__Merdousia MSSCM00784928_s	40156/88251(45.5%)	87/90
ERR3405632	Bacteria;Verrucomicrobiota;Verrucomicrobiotae;Verrucomicrobiotales;Akkermansiaceae;Akkermansia;Akkermansia muciniphila	Akkermansia muciniphila	25796/90774(28.42%)	73/92
ERR3405634	Bacteria;Verrucomicrobiota;Verrucomicrobiotae;Verrucomicrobiotales;Akkermansiaceae;Akkermansia;Akkermansia massiliensis	Akkermansia massiliensis	89812/90075(99.71%)	92/92
ERR3405674	Bacteria;Verrucomicrobiota;Verrucomicrobiotae;Verrucomicrobiotales;Akkermansiaceae;Akkermansia;Akkermansia muciniphila	Akkermansia muciniphila	27635/90774(30.44%)	74/92
ERR3405675	Bacteria;Verrucomicrobiota;Verrucomicrobiotae;Verrucomicrobiotales;Akkermansiaceae;Akkermansia;Akkermansia muciniphila	Akkermansia muciniphila	73534/90774(81.01%)	91/92
ERR3405678	Bacteria;Verrucomicrobiota;Opitutae;Puniceicoccales;f__CAG-312;g__Merdousia;g__Merdousia MSSCI00297590_s	g__Merdousia MSSCI00297590_s	79173/86742(91.27%)	90/90
ERR3405678	Bacteria;Verrucomicrobiota;Verrucomicrobiotae;Verrucomicrobiotales;Akkermansiaceae;Akkermansia;Akkermansia muciniphila	Akkermansia muciniphila	82607/90774(91%)	92/92
ERR3405679	Bacteria;Verrucomicrobiota;Verrucomicrobiotae;Verrucomicrobiotales;Akkermansiaceae;Akkermansia;Akkermansia muciniphila	Akkermansia muciniphila	90713/90774(99.93%)	92/92
ERR3405680	Bacteria;Verrucomicrobiota;Opitutae;Puniceicoccales;f__CAG-312;g__Merdousia;g__Merdousia MSSCI00191236_s	g__Merdousia MSSCI00191236_s	78678/83430(94.3%)	84/84
ERR3405682	Bacteria;Verrucomicrobiota;Opitutae;Puniceicoccales;f__CAG-312;g__Merdousia;g__Merdousia MSSCM00784928_s	g__Merdousia MSSCM00784928_s	57029/88251(64.62%)	88/90
ERR3405683	Bacteria;Verrucomicrobiota;Verrucomicrobiotae;Verrucomicrobiotales;Akkermansiaceae;Akkermansia;Akkermansia massiliensis	Akkermansia massiliensis	89639/90075(99.52%)	92/92
ERR3405685	Bacteria;Verrucomicrobiota;Verrucomicrobiotae;Verrucomicrobiotales;Akkermansiaceae;Akkermansia;Akkermansia muciniphila	Akkermansia muciniphila	89544/90774(98.64%)	92/92
ERR3405687	Bacteria;Verrucomicrobiota;Opitutae;Puniceicoccales;f__CAG-312;g__Merdousia;g__Merdousia MSSCM00784928_s	g__Merdousia MSSCM00784928_s	26850/88251(30.42%)	73/90
ERR3405687	Bacteria;Verrucomicrobiota;Verrucomicrobiotae;Verrucomicrobiotales;Akkermansiaceae;Akkermansia;Akkermansia muciniphila	Akkermansia muciniphila	38958/90774(42.92%)	87/92
ERR3405688	Bacteria;Verrucomicrobiota;Verrucomicrobiotae;Verrucomicrobiotales;Akkermansiaceae;Akkermansia;Akkermansia muciniphila	Akkermansia muciniphila	87302/90774(96.18%)	90/92
ERR3405691	Bacteria;Verrucomicrobiota;Verrucomicrobiotae;Verrucomicrobiotales;Akkermansiaceae;Akkermansia;Akkermansia muciniphila	Akkermansia muciniphila	68857/90774(75.86%)	90/92
ERR3405692	Bacteria;Verrucomicrobiota;Verrucomicrobiotae;Verrucomicrobiotales;Akkermansiaceae;Akkermansia;Akkermansia muciniphila	Akkermansia muciniphila	88117/90774(97.07%)	92/92
ERR3405697	Bacteria;Verrucomicrobiota;Opitutae;Puniceicoccales;f__CAG-312;g__Merdousia;g__Merdousia MSSCM00784928_s	g__Merdousia MSSCM00784928_s	75925/88251(86.03%)	90/90
ERR3405697	Bacteria;Verrucomicrobiota;Verrucomicrobiotae;Verrucomicrobiotales;Akkermansiaceae;Akkermansia;Akkermansia muciniphila	Akkermansia muciniphila	87211/90774(96.07%)	92/92
ERR3405721	Bacteria;Verrucomicrobiota;Verrucomicrobiotae;Verrucomicrobiotales;Akkermansiaceae;Akkermansia;Akkermansia muciniphila	Akkermansia muciniphila	86585/90774(95.39%)	92/92
ERR3405730	Bacteria;Verrucomicrobiota;Verrucomicrobiotae;Verrucomicrobiotales;Akkermansiaceae;Akkermansia;Akkermansia muciniphila	Akkermansia muciniphila	88562/90774(97.56%)	92/92
ERR3405733	Bacteria;Verrucomicrobiota;Verrucomicrobiotae;Verrucomicrobiotales;Akkermansiaceae;Akkermansia;Akkermansia muciniphila	Akkermansia muciniphila	89688/90774(98.8%)	92/92
ERR3405734	Bacteria;Verrucomicrobiota;Verrucomicrobiotae;Verrucomicrobiotales;Akkermansiaceae;Akkermansia;Akkermansia muciniphila	Akkermansia muciniphila	77996/90774(85.92%)	92/92
ERR3405738	Bacteria;Verrucomicrobiota;Opitutae;Puniceicoccales;f__CAG-312;g__Merdousia;g__Merdousia MSSCM00784928_s	g__Merdousia MSSCM00784928_s	61532/88251(69.72%)	88/90
ERR3405738	Bacteria;Verrucomicrobiota;Verrucomicrobiotae;Verrucomicrobiotales;Akkermansiaceae;Akkermansia;Akkermansia massiliensis	Akkermansia massiliensis	85981/90075(95.45%)	92/92
ERR3405738	Bacteria;Verrucomicrobiota;Verrucomicrobiotae;Verrucomicrobiotales;Akkermansiaceae;Akkermansia;Akkermansia PJKB_s	Akkermansia PJKB_s	27548/89976(30.62%)	73/92
ERR3405742	Bacteria;Verrucomicrobiota;Verrucomicrobiotae;Verrucomicrobiotales;Akkermansiaceae;Akkermansia;Akkermansia muciniphila	Akkermansia muciniphila	90760/90774(99.98%)	92/92
ERR3405743	Bacteria;Verrucomicrobiota;Verrucomicrobiotae;Verrucomicrobiotales;Akkermansiaceae;Akkermansia;Akkermansia muciniphila	Akkermansia muciniphila	26757/90774(29.48%)	82/92
ERR3405744	Bacteria;Verrucomicrobiota;Verrucomicrobiotae;Verrucomicrobiotales;Akkermansiaceae;Akkermansia;Akkermansia muciniphila	Akkermansia muciniphila	89620/90774(98.73%)	92/92
ERR3405856	Bacteria;Verrucomicrobiota;Verrucomicrobiotae;Verrucomicrobiotales;Akkermansiaceae;Akkermansia;Akkermansia massiliensis	Akkermansia massiliensis	67540/90075(74.98%)	91/92
ERR3405878	Bacteria;Verrucomicrobiota;Verrucomicrobiotae;Verrucomicrobiotales;Akkermansiaceae;Akkermansia;Akkermansia muciniphila	Akkermansia muciniphila	90760/90774(99.98%)	92/92
ERR3405908	Bacteria;Verrucomicrobiota;Verrucomicrobiotae;Verrucomicrobiotales;Akkermansiaceae;Akkermansia;Akkermansia massiliensis	Akkermansia massiliensis	87508/90075(97.15%)	92/92
ERR3405916	Bacteria;Verrucomicrobiota;Verrucomicrobiotae;Verrucomicrobiotales;Akkermansiaceae;Akkermansia;Akkermansia muciniphila	Akkermansia muciniphila	90774/90774(100%)	92/92
ERR3405921	Bacteria;Verrucomicrobiota;Verrucomicrobiotae;Verrucomicrobiotales;Akkermansiaceae;Akkermansia;Akkermansia massiliensis	Akkermansia massiliensis	32864/90075(36.49%)	78/92
ERR3405922	Bacteria;Verrucomicrobiota;Verrucomicrobiotae;Verrucomicrobiotales;Akkermansiaceae;Akkermansia;Akkermansia massiliensis	Akkermansia massiliensis	85561/90075(94.99%)	92/92
ERR3405926	Bacteria;Verrucomicrobiota;Verrucomicrobiotae;Verrucomicrobiotales;Akkermansiaceae;Akkermansia;Akkermansia muciniphila	Akkermansia muciniphila	76668/90774(84.46%)	92/92
ERR3405927	Bacteria;Verrucomicrobiota;Verrucomicrobiotae;Verrucomicrobiotales;Akkermansiaceae;Akkermansia;Akkermansia muciniphila	Akkermansia muciniphila	69813/90774(76.91%)	91/92
ERR3405932	Bacteria;Verrucomicrobiota;Verrucomicrobiotae;Verrucomicrobiotales;Akkermansiaceae;Akkermansia;Akkermansia massiliensis	Akkermansia massiliensis	85109/90075(94.49%)	92/92
ERR3405934	Bacteria;Verrucomicrobiota;Verrucomicrobiotae;Verrucomicrobiotales;Akkermansiaceae;Akkermansia;Akkermansia massiliensis	Akkermansia massiliensis	85203/90075(94.59%)	92/92
ERR3405943	Bacteria;Verrucomicrobiota;Verrucomicrobiotae;Verrucomicrobiotales;Akkermansiaceae;Akkermansia;Akkermansia muciniphila	Akkermansia muciniphila	62233/90774(68.56%)	89/92
ERR3405944	Bacteria;Verrucomicrobiota;Verrucomicrobiotae;Verrucomicrobiotales;Akkermansiaceae;Akkermansia;Akkermansia muciniphila	Akkermansia muciniphila	65724/90774(72.4%)	91/92
ERR3405946	Bacteria;Verrucomicrobiota;Verrucomicrobiotae;Verrucomicrobiotales;Akkermansiaceae;Akkermansia;Akkermansia muciniphila	Akkermansia muciniphila	56811/90774(62.59%)	90/92
ERR3405950	Bacteria;Verrucomicrobiota;Verrucomicrobiotae;Verrucomicrobiotales;Akkermansiaceae;Akkermansia;Akkermansia muciniphila	Akkermansia muciniphila	90733/90774(99.95%)	92/92
ERR3405958	Bacteria;Verrucomicrobiota;Opitutae;Puniceicoccales;f__UBA9783;MSSCM00801188_g;MSSCM00801188_g MSSCM00801188_s	MSSCM00801188_g MSSCM00801188_s	63003/83592(75.37%)	86/87
ERR3405958	Bacteria;Verrucomicrobiota;Verrucomicrobiotae;Verrucomicrobiotales;Akkermansiaceae;Akkermansia;Akkermansia muciniphila	Akkermansia muciniphila	89229/90774(98.3%)	92/92
ERR3405972	Bacteria;Verrucomicrobiota;Verrucomicrobiotae;Verrucomicrobiotales;Akkermansiaceae;Akkermansia;Akkermansia muciniphila	Akkermansia muciniphila	90679/90774(99.9%)	92/92
ERR3405974	Bacteria;Verrucomicrobiota;Verrucomicrobiotae;Verrucomicrobiotales;Akkermansiaceae;Akkermansia;Akkermansia muciniphila	Akkermansia muciniphila	90517/90774(99.72%)	92/92
ERR3405975	Bacteria;Verrucomicrobiota;Verrucomicrobiotae;Verrucomicrobiotales;Akkermansiaceae;Akkermansia;Akkermansia muciniphila	Akkermansia muciniphila	74654/90774(82.24%)	92/92
ERR3405976	Bacteria;Verrucomicrobiota;Opitutae;Puniceicoccales;f__CAG-312;g__Merdousia;g__Merdousia MSSCM00784928_s	g__Merdousia MSSCM00784928_s	87627/88251(99.29%)	90/90
ERR3405977	Bacteria;Verrucomicrobiota;Verrucomicrobiotae;Verrucomicrobiotales;Akkermansiaceae;Akkermansia;Akkermansia muciniphila	Akkermansia muciniphila	39038/90774(43.01%)	82/92
ERR3405978	Bacteria;Verrucomicrobiota;Verrucomicrobiotae;Verrucomicrobiotales;Akkermansiaceae;Akkermansia;Akkermansia muciniphila	Akkermansia muciniphila	87620/90774(96.53%)	92/92
ERR3405979	Bacteria;Verrucomicrobiota;Opitutae;Puniceicoccales;f__CAG-312;g__Merdousia;g__Merdousia MSSCM00784928_s	g__Merdousia MSSCM00784928_s	77271/88251(87.56%)	89/90
ERR3405979	Bacteria;Verrucomicrobiota;Verrucomicrobiotae;Verrucomicrobiotales;Akkermansiaceae;Akkermansia;Akkermansia massiliensis	Akkermansia massiliensis	85504/90075(94.93%)	92/92
ERR3405979	Bacteria;Verrucomicrobiota;Verrucomicrobiotae;Verrucomicrobiotales;Akkermansiaceae;Akkermansia;Akkermansia PJKB_s	Akkermansia PJKB_s	24668/89976(27.42%)	65/92
ERR3405983	Bacteria;Verrucomicrobiota;Opitutae;Puniceicoccales;f__CAG-312;g__Merdousia;g__Merdousia MSSCM01005828_s	g__Merdousia MSSCM01005828_s	32320/62103(52.04%)	55/56
ERR3405983	Bacteria;Verrucomicrobiota;Verrucomicrobiotae;Verrucomicrobiotales;Akkermansiaceae;Akkermansia;Akkermansia muciniphila	Akkermansia muciniphila	90435/90774(99.63%)	92/92
ERR3405987	Bacteria;Verrucomicrobiota;Verrucomicrobiotae;Verrucomicrobiotales;Akkermansiaceae;Akkermansia;Akkermansia muciniphila	Akkermansia muciniphila	85462/90774(94.15%)	92/92
ERR3405988	Bacteria;Verrucomicrobiota;Verrucomicrobiotae;Verrucomicrobiotales;Akkermansiaceae;Akkermansia;Akkermansia massiliensis	Akkermansia massiliensis	76009/90075(84.38%)	92/92
ERR3405993	Bacteria;Verrucomicrobiota;Verrucomicrobiotae;Verrucomicrobiotales;Akkermansiaceae;Akkermansia;Akkermansia muciniphila	Akkermansia muciniphila	89686/90774(98.8%)	92/92
ERR3405997	Bacteria;Verrucomicrobiota;Verrucomicrobiotae;Verrucomicrobiotales;Akkermansiaceae;Akkermansia;Akkermansia massiliensis	Akkermansia massiliensis	86165/90075(95.66%)	92/92
ERR3405998	Bacteria;Verrucomicrobiota;Verrucomicrobiotae;Verrucomicrobiotales;Akkermansiaceae;Akkermansia;Akkermansia muciniphila	Akkermansia muciniphila	71537/90774(78.81%)	92/92
ERR3405999	Bacteria;Verrucomicrobiota;Verrucomicrobiotae;Verrucomicrobiotales;Akkermansiaceae;Akkermansia;Akkermansia KQ968618_s	Akkermansia KQ968618_s	81375/90225(90.19%)	92/92
ERR3405999	Bacteria;Verrucomicrobiota;Verrucomicrobiotae;Verrucomicrobiotales;Akkermansiaceae;Akkermansia;Akkermansia VVNA_s	Akkermansia VVNA_s	53072/90129(58.88%)	89/92
ERR3406000	Bacteria;Verrucomicrobiota;Verrucomicrobiotae;Verrucomicrobiotales;Akkermansiaceae;Akkermansia;Akkermansia muciniphila	Akkermansia muciniphila	41763/90774(46.01%)	89/92
ERR3406003	Bacteria;Verrucomicrobiota;Verrucomicrobiotae;Verrucomicrobiotales;Akkermansiaceae;Akkermansia;Akkermansia muciniphila	Akkermansia muciniphila	89670/90774(98.78%)	92/92
ERR3406012	Bacteria;Verrucomicrobiota;Verrucomicrobiotae;Verrucomicrobiotales;Akkermansiaceae;Akkermansia;Akkermansia muciniphila	Akkermansia muciniphila	88763/90774(97.78%)	92/92
ERR3406016	Bacteria;Verrucomicrobiota;Verrucomicrobiotae;Verrucomicrobiotales;Akkermansiaceae;Akkermansia;Akkermansia muciniphila	Akkermansia muciniphila	49189/90774(54.19%)	85/92
ERR3406018	Bacteria;Verrucomicrobiota;Verrucomicrobiotae;Verrucomicrobiotales;Akkermansiaceae;Akkermansia;Akkermansia muciniphila	Akkermansia muciniphila	82376/90774(90.75%)	92/92
ERR3406021	Bacteria;Verrucomicrobiota;Verrucomicrobiotae;Verrucomicrobiotales;Akkermansiaceae;Akkermansia;Akkermansia muciniphila	Akkermansia muciniphila	63375/90774(69.82%)	92/92
ERR3406048	Bacteria;Verrucomicrobiota;Verrucomicrobiotae;Verrucomicrobiotales;Akkermansiaceae;Akkermansia;Akkermansia muciniphila	Akkermansia muciniphila	90757/90774(99.98%)	92/92
ERR3406050	Bacteria;Verrucomicrobiota;Verrucomicrobiotae;Verrucomicrobiotales;Akkermansiaceae;Akkermansia;Akkermansia massiliensis	Akkermansia massiliensis	47073/90075(52.26%)	89/92
ERR3406053	Bacteria;Verrucomicrobiota;Verrucomicrobiotae;Verrucomicrobiotales;Akkermansiaceae;Akkermansia;Akkermansia muciniphila	Akkermansia muciniphila	36457/90774(40.16%)	86/92
ERR3406056	Bacteria;Verrucomicrobiota;Verrucomicrobiotae;Verrucomicrobiotales;Akkermansiaceae;Akkermansia;Akkermansia massiliensis	Akkermansia massiliensis	84145/90075(93.42%)	92/92
ERR3406060	Bacteria;Verrucomicrobiota;Verrucomicrobiotae;Verrucomicrobiotales;Akkermansiaceae;Akkermansia;Akkermansia massiliensis	Akkermansia massiliensis	23131/90075(25.68%)	78/92
ERR3406060	Bacteria;Verrucomicrobiota;Verrucomicrobiotae;Verrucomicrobiotales;Akkermansiaceae;Akkermansia;Akkermansia muciniphila	Akkermansia muciniphila	89505/90774(98.6%)	92/92
ERR3406067	Bacteria;Verrucomicrobiota;Verrucomicrobiotae;Verrucomicrobiotales;Akkermansiaceae;Akkermansia;Akkermansia massiliensis	Akkermansia massiliensis	86479/90075(96.01%)	92/92
ERR3406068	Bacteria;Verrucomicrobiota;Verrucomicrobiotae;Verrucomicrobiotales;Akkermansiaceae;Akkermansia;Akkermansia massiliensis	Akkermansia massiliensis	88895/90075(98.69%)	92/92
ERR3406081	Bacteria;Verrucomicrobiota;Verrucomicrobiotae;Verrucomicrobiotales;Akkermansiaceae;Akkermansia;Akkermansia muciniphila	Akkermansia muciniphila	86247/90774(95.01%)	92/92
ERR3406086	Bacteria;Verrucomicrobiota;Verrucomicrobiotae;Verrucomicrobiotales;Akkermansiaceae;Akkermansia;Akkermansia massiliensis	Akkermansia massiliensis	87364/90075(96.99%)	92/92
ERR3406091	Bacteria;Verrucomicrobiota;Verrucomicrobiotae;Verrucomicrobiotales;Akkermansiaceae;Akkermansia;Akkermansia massiliensis	Akkermansia massiliensis	88965/90075(98.77%)	92/92
ERR3406093	Bacteria;Verrucomicrobiota;Verrucomicrobiotae;Verrucomicrobiotales;Akkermansiaceae;Akkermansia;Akkermansia massiliensis	Akkermansia massiliensis	89764/90075(99.65%)	92/92
ERR3406098	Bacteria;Verrucomicrobiota;Verrucomicrobiotae;Verrucomicrobiotales;Akkermansiaceae;Akkermansia;Akkermansia muciniphila	Akkermansia muciniphila	90290/90774(99.47%)	92/92
ERR3406196	Bacteria;Verrucomicrobiota;Verrucomicrobiotae;Verrucomicrobiotales;Akkermansiaceae;Akkermansia;Akkermansia massiliensis	Akkermansia massiliensis	66892/90075(74.26%)	91/92
ERR3406210	Bacteria;Verrucomicrobiota;Verrucomicrobiotae;Verrucomicrobiotales;Akkermansiaceae;Akkermansia;Akkermansia massiliensis	Akkermansia massiliensis	88297/90075(98.03%)	92/92
ERR3406213	Bacteria;Verrucomicrobiota;Verrucomicrobiotae;Verrucomicrobiotales;Akkermansiaceae;Akkermansia;Akkermansia muciniphila	Akkermansia muciniphila	61509/90774(67.76%)	92/92
ERR3406221	Bacteria;Verrucomicrobiota;Verrucomicrobiotae;Verrucomicrobiotales;Akkermansiaceae;Akkermansia;Akkermansia muciniphila	Akkermansia muciniphila	31160/90774(34.33%)	75/92
ERR3406224	Bacteria;Verrucomicrobiota;Verrucomicrobiotae;Verrucomicrobiotales;Akkermansiaceae;Akkermansia;Akkermansia massiliensis	Akkermansia massiliensis	35729/90075(39.67%)	84/92
ERR3406245	Bacteria;Verrucomicrobiota;Verrucomicrobiotae;Verrucomicrobiotales;Akkermansiaceae;Akkermansia;Akkermansia muciniphila	Akkermansia muciniphila	29883/90774(32.92%)	71/92
ERR3406256	Bacteria;Verrucomicrobiota;Verrucomicrobiotae;Verrucomicrobiotales;Akkermansiaceae;Akkermansia;Akkermansia muciniphila	Akkermansia muciniphila	76974/90774(84.8%)	89/92
ERR3406262	Bacteria;Verrucomicrobiota;Verrucomicrobiotae;Verrucomicrobiotales;Akkermansiaceae;Akkermansia;Akkermansia massiliensis	Akkermansia massiliensis	89138/90075(98.96%)	92/92
ERR3406284	Bacteria;Verrucomicrobiota;Verrucomicrobiotae;Verrucomicrobiotales;Akkermansiaceae;Akkermansia;Akkermansia massiliensis	Akkermansia massiliensis	89098/90075(98.92%)	92/92
ERR3406299	Bacteria;Verrucomicrobiota;Verrucomicrobiotae;Verrucomicrobiotales;Akkermansiaceae;Akkermansia;Akkermansia muciniphila	Akkermansia muciniphila	90088/90774(99.24%)	92/92
ERR3406300	Bacteria;Verrucomicrobiota;Verrucomicrobiotae;Verrucomicrobiotales;Akkermansiaceae;Akkermansia;Akkermansia muciniphila	Akkermansia muciniphila	89723/90774(98.84%)	92/92
ERR3607254	Bacteria;Verrucomicrobiota;Verrucomicrobiotae;Verrucomicrobiotales;Akkermansiaceae;Akkermansia;Akkermansia muciniphila	Akkermansia muciniphila	25695/90774(28.31%)	70/92
ERR3607255	Bacteria;Verrucomicrobiota;Verrucomicrobiotae;Verrucomicrobiotales;Akkermansiaceae;Akkermansia;Akkermansia muciniphila	Akkermansia muciniphila	89416/90774(98.5%)	92/92
ERR3607256	Bacteria;Verrucomicrobiota;Verrucomicrobiotae;Verrucomicrobiotales;Akkermansiaceae;Akkermansia;Akkermansia muciniphila	Akkermansia muciniphila	89534/90774(98.63%)	92/92
ERR3607263	Bacteria;Verrucomicrobiota;Verrucomicrobiotae;Verrucomicrobiotales;Akkermansiaceae;Akkermansia;Akkermansia massiliensis	Akkermansia massiliensis	86733/90075(96.29%)	92/92
ERR3607263	Bacteria;Verrucomicrobiota;Verrucomicrobiotae;Verrucomicrobiotales;Akkermansiaceae;Akkermansia;Akkermansia PJKB_s	Akkermansia PJKB_s	29506/89976(32.79%)	74/92
ERR3607264	Bacteria;Verrucomicrobiota;Verrucomicrobiotae;Verrucomicrobiotales;Akkermansiaceae;Akkermansia;Akkermansia muciniphila	Akkermansia muciniphila	89917/90774(99.06%)	92/92
ERR3607265	Bacteria;Verrucomicrobiota;Opitutae;Puniceicoccales;f__CAG-312;g__Merdousia;g__Merdousia MSSCM00784928_s	g__Merdousia MSSCM00784928_s	77166/88251(87.44%)	90/90
ERR3607265	Bacteria;Verrucomicrobiota;Verrucomicrobiotae;Verrucomicrobiotales;Akkermansiaceae;Akkermansia;Akkermansia muciniphila	Akkermansia muciniphila	90757/90774(99.98%)	92/92
ERR3607266	Bacteria;Verrucomicrobiota;Verrucomicrobiotae;Verrucomicrobiotales;Akkermansiaceae;Akkermansia;Akkermansia massiliensis	Akkermansia massiliensis	80130/90075(88.96%)	92/92
ERR3607266	Bacteria;Verrucomicrobiota;Verrucomicrobiotae;Verrucomicrobiotales;Akkermansiaceae;Akkermansia;Akkermansia muciniphila	Akkermansia muciniphila	33655/90774(37.08%)	78/92
ERR3607267	Bacteria;Verrucomicrobiota;Verrucomicrobiotae;Verrucomicrobiotales;Akkermansiaceae;Akkermansia;Akkermansia muciniphila	Akkermansia muciniphila	87370/90774(96.25%)	92/92
ERR3607273	Bacteria;Verrucomicrobiota;Verrucomicrobiotae;Verrucomicrobiotales;Akkermansiaceae;Akkermansia;Akkermansia muciniphila	Akkermansia muciniphila	90642/90774(99.85%)	92/92
ERR3607285	Bacteria;Verrucomicrobiota;Verrucomicrobiotae;Verrucomicrobiotales;Akkermansiaceae;Akkermansia;Akkermansia muciniphila	Akkermansia muciniphila	90611/90774(99.82%)	92/92
ERR3607287	Bacteria;Verrucomicrobiota;Opitutae;Puniceicoccales;f__CAG-312;g__Merdousia;g__Merdousia MSSCM00784928_s	g__Merdousia MSSCM00784928_s	35798/88251(40.56%)	74/90
ERR3607287	Bacteria;Verrucomicrobiota;Verrucomicrobiotae;Verrucomicrobiotales;Akkermansiaceae;Akkermansia;Akkermansia muciniphila	Akkermansia muciniphila	89892/90774(99.03%)	92/92
ERR3607290	Bacteria;Verrucomicrobiota;Verrucomicrobiotae;Verrucomicrobiotales;Akkermansiaceae;Akkermansia;Akkermansia muciniphila	Akkermansia muciniphila	25969/90774(28.61%)	67/92
ERR3607291	Bacteria;Verrucomicrobiota;Verrucomicrobiotae;Verrucomicrobiotales;Akkermansiaceae;Akkermansia;Akkermansia muciniphila	Akkermansia muciniphila	90519/90774(99.72%)	92/92
ERR3607293	Bacteria;Verrucomicrobiota;Verrucomicrobiotae;Verrucomicrobiotales;Akkermansiaceae;Akkermansia;Akkermansia muciniphila	Akkermansia muciniphila	56943/90774(62.73%)	83/92
ERR3607295	Bacteria;Verrucomicrobiota;Verrucomicrobiotae;Verrucomicrobiotales;Akkermansiaceae;Akkermansia;Akkermansia muciniphila	Akkermansia muciniphila	90763/90774(99.99%)	92/92
ERR3607297	Bacteria;Verrucomicrobiota;Verrucomicrobiotae;Verrucomicrobiotales;Akkermansiaceae;Akkermansia;Akkermansia muciniphila	Akkermansia muciniphila	28568/90774(31.47%)	70/92
ERR3607298	Bacteria;Verrucomicrobiota;Verrucomicrobiotae;Verrucomicrobiotales;Akkermansiaceae;Akkermansia;Akkermansia muciniphila	Akkermansia muciniphila	38961/90774(42.92%)	75/92
ERR3607299	Bacteria;Verrucomicrobiota;Verrucomicrobiotae;Verrucomicrobiotales;Akkermansiaceae;Akkermansia;Akkermansia massiliensis	Akkermansia massiliensis	23775/90075(26.39%)	70/92
ERR3607299	Bacteria;Verrucomicrobiota;Verrucomicrobiotae;Verrucomicrobiotales;Akkermansiaceae;Akkermansia;Akkermansia muciniphila	Akkermansia muciniphila	85664/90774(94.37%)	90/92
ERR3607307	Bacteria;Verrucomicrobiota;Verrucomicrobiotae;Verrucomicrobiotales;Akkermansiaceae;Akkermansia;Akkermansia muciniphila	Akkermansia muciniphila	82558/90774(90.95%)	92/92
ERR3607311	Bacteria;Verrucomicrobiota;Verrucomicrobiotae;Verrucomicrobiotales;Akkermansiaceae;Akkermansia;Akkermansia massiliensis	Akkermansia massiliensis	85715/90075(95.16%)	92/92
ERR4330028	Bacteria;Verrucomicrobiota;Opitutae;Puniceicoccales;f__CAG-312;g__Merdousia;g__Merdousia MSSCI00191236_s	g__Merdousia MSSCI00191236_s	80254/83430(96.19%)	84/84
ERR4330028	Bacteria;Verrucomicrobiota;Verrucomicrobiotae;Verrucomicrobiotales;Akkermansiaceae;Akkermansia;Akkermansia muciniphila	Akkermansia muciniphila	89724/90774(98.84%)	92/92
ERR4330029	Bacteria;Verrucomicrobiota;Verrucomicrobiotae;Verrucomicrobiotales;Akkermansiaceae;Akkermansia;Akkermansia muciniphila	Akkermansia muciniphila	89948/90774(99.09%)	92/92
ERR4330031	Bacteria;Verrucomicrobiota;Verrucomicrobiotae;Verrucomicrobiotales;Akkermansiaceae;Akkermansia;Akkermansia muciniphila	Akkermansia muciniphila	89660/90774(98.77%)	92/92
ERR4330034	Bacteria;Verrucomicrobiota;Verrucomicrobiotae;Verrucomicrobiotales;Akkermansiaceae;Akkermansia;Akkermansia muciniphila	Akkermansia muciniphila	90763/90774(99.99%)	92/92
ERR4330035	Bacteria;Verrucomicrobiota;Verrucomicrobiotae;Verrucomicrobiotales;Akkermansiaceae;Akkermansia;Akkermansia muciniphila	Akkermansia muciniphila	90638/90774(99.85%)	92/92
ERR4330036	Bacteria;Verrucomicrobiota;Verrucomicrobiotae;Verrucomicrobiotales;Akkermansiaceae;Akkermansia;Akkermansia muciniphila	Akkermansia muciniphila	89863/90774(99%)	92/92
ERR4330037	Bacteria;Verrucomicrobiota;Opitutae;Puniceicoccales;f__CAG-312;g__Merdousia;g__Merdousia MSSCI00297590_s	g__Merdousia MSSCI00297590_s	81585/86742(94.05%)	90/90
ERR4330039	Bacteria;Verrucomicrobiota;Verrucomicrobiotae;Verrucomicrobiotales;Akkermansiaceae;Akkermansia;Akkermansia muciniphila	Akkermansia muciniphila	90720/90774(99.94%)	92/92
ERR4330040	Bacteria;Verrucomicrobiota;Opitutae;Puniceicoccales;f__CAG-312;g__Merdousia;g__Merdousia MSSCM00784928_s	g__Merdousia MSSCM00784928_s	77111/88251(87.38%)	89/90
ERR4330040	Bacteria;Verrucomicrobiota;Verrucomicrobiotae;Verrucomicrobiotales;Akkermansiaceae;Akkermansia;Akkermansia muciniphila	Akkermansia muciniphila	83774/90774(92.29%)	92/92
ERR4330041	Bacteria;Verrucomicrobiota;Verrucomicrobiotae;Verrucomicrobiotales;Akkermansiaceae;Akkermansia;Akkermansia muciniphila	Akkermansia muciniphila	75455/90774(83.12%)	92/92
ERR4330042	Bacteria;Verrucomicrobiota;Verrucomicrobiotae;Verrucomicrobiotales;Akkermansiaceae;Akkermansia;Akkermansia muciniphila	Akkermansia muciniphila	75653/90774(83.34%)	92/92
ERR4330043	Bacteria;Verrucomicrobiota;Verrucomicrobiotae;Verrucomicrobiotales;Akkermansiaceae;Akkermansia;Akkermansia massiliensis	Akkermansia massiliensis	81589/90075(90.58%)	92/92
ERR4330044	Bacteria;Verrucomicrobiota;Verrucomicrobiotae;Verrucomicrobiotales;Akkermansiaceae;Akkermansia;Akkermansia muciniphila	Akkermansia muciniphila	90703/90774(99.92%)	92/92
ERR4330045	Bacteria;Verrucomicrobiota;Verrucomicrobiotae;Verrucomicrobiotales;Akkermansiaceae;Akkermansia;Akkermansia muciniphila	Akkermansia muciniphila	74472/90774(82.04%)	91/92
ERR4330046	Bacteria;Verrucomicrobiota;Verrucomicrobiotae;Verrucomicrobiotales;Akkermansiaceae;Akkermansia;Akkermansia massiliensis	Akkermansia massiliensis	89689/90075(99.57%)	92/92
ERR4330048	Bacteria;Verrucomicrobiota;Verrucomicrobiotae;Verrucomicrobiotales;Akkermansiaceae;Akkermansia;Akkermansia muciniphila	Akkermansia muciniphila	89158/90774(98.22%)	92/92
ERR4330049	Bacteria;Verrucomicrobiota;Verrucomicrobiotae;Verrucomicrobiotales;Akkermansiaceae;Akkermansia;Akkermansia massiliensis	Akkermansia massiliensis	88967/90075(98.77%)	92/92
ERR4330050	Bacteria;Verrucomicrobiota;Opitutae;Puniceicoccales;f__CAG-312;g__Merdousia;g__Merdousia MSSCM01005828_s	g__Merdousia MSSCM01005828_s	61767/62103(99.46%)	56/56
ERR4330051	Bacteria;Verrucomicrobiota;Opitutae;Puniceicoccales;f__CAG-312;g__Merdousia;g__Merdousia MSSCM00784928_s	g__Merdousia MSSCM00784928_s	65545/88251(74.27%)	87/90
ERR4330051	Bacteria;Verrucomicrobiota;Verrucomicrobiotae;Verrucomicrobiotales;Akkermansiaceae;Akkermansia;Akkermansia muciniphila	Akkermansia muciniphila	89091/90774(98.15%)	92/92
ERR4330052	Bacteria;Verrucomicrobiota;Verrucomicrobiotae;Verrucomicrobiotales;Akkermansiaceae;Akkermansia;Akkermansia muciniphila	Akkermansia muciniphila	88995/90774(98.04%)	92/92
ERR4330053	Bacteria;Verrucomicrobiota;Verrucomicrobiotae;Verrucomicrobiotales;Akkermansiaceae;Akkermansia;Akkermansia muciniphila	Akkermansia muciniphila	89884/90774(99.02%)	92/92
ERR4330054	Bacteria;Verrucomicrobiota;Opitutae;Puniceicoccales;f__CAG-312;g__Merdousia;g__Merdousia MSSCM00784928_s	g__Merdousia MSSCM00784928_s	87825/88251(99.52%)	90/90
ERR4330054	Bacteria;Verrucomicrobiota;Verrucomicrobiotae;Verrucomicrobiotales;Akkermansiaceae;Akkermansia;Akkermansia muciniphila	Akkermansia muciniphila	89510/90774(98.61%)	92/92
ERR4330055	Bacteria;Verrucomicrobiota;Verrucomicrobiotae;Verrucomicrobiotales;Akkermansiaceae;Akkermansia;Akkermansia muciniphila	Akkermansia muciniphila	84616/90774(93.22%)	92/92
ERR4330056	Bacteria;Verrucomicrobiota;Opitutae;Puniceicoccales;f__CAG-312;g__Merdousia;g__Merdousia MSSCM00784928_s	g__Merdousia MSSCM00784928_s	88250/88251(100%)	90/90
ERR4330057	Bacteria;Verrucomicrobiota;Opitutae;Puniceicoccales;f__CAG-312;g__Merdousia;g__Merdousia MSSCM00784928_s	g__Merdousia MSSCM00784928_s	88167/88251(99.9%)	90/90
ERR4330057	Bacteria;Verrucomicrobiota;Verrucomicrobiotae;Verrucomicrobiotales;Akkermansiaceae;Akkermansia;Akkermansia muciniphila	Akkermansia muciniphila	90021/90774(99.17%)	92/92
ERR4330058	Bacteria;Verrucomicrobiota;Verrucomicrobiotae;Verrucomicrobiotales;Akkermansiaceae;Akkermansia;Akkermansia massiliensis	Akkermansia massiliensis	23186/90075(25.74%)	62/92
ERR4330058	Bacteria;Verrucomicrobiota;Verrucomicrobiotae;Verrucomicrobiotales;Akkermansiaceae;Akkermansia;Akkermansia muciniphila	Akkermansia muciniphila	89186/90774(98.25%)	92/92
ERR4330059	Bacteria;Verrucomicrobiota;Opitutae;Puniceicoccales;f__CAG-312;g__Merdousia;g__Merdousia MSSCM00784928_s	g__Merdousia MSSCM00784928_s	84599/88251(95.86%)	90/90
ERR4330059	Bacteria;Verrucomicrobiota;Verrucomicrobiotae;Verrucomicrobiotales;Akkermansiaceae;Akkermansia;Akkermansia muciniphila	Akkermansia muciniphila	89832/90774(98.96%)	92/92
ERR4330062	Bacteria;Verrucomicrobiota;Verrucomicrobiotae;Verrucomicrobiotales;Akkermansiaceae;Akkermansia;Akkermansia muciniphila	Akkermansia muciniphila	87021/90774(95.87%)	92/92
ERR4330063	Bacteria;Verrucomicrobiota;Verrucomicrobiotae;Verrucomicrobiotales;Akkermansiaceae;Akkermansia;Akkermansia massiliensis	Akkermansia massiliensis	84614/90075(93.94%)	92/92
ERR4330064	Bacteria;Verrucomicrobiota;Verrucomicrobiotae;Verrucomicrobiotales;Akkermansiaceae;Akkermansia;Akkermansia KQ968618_s	Akkermansia KQ968618_s	79709/90225(88.34%)	92/92
ERR4330064	Bacteria;Verrucomicrobiota;Verrucomicrobiotae;Verrucomicrobiotales;Akkermansiaceae;Akkermansia;Akkermansia VVNA_s	Akkermansia VVNA_s	47990/90129(53.25%)	84/92
ERR4330065	Bacteria;Verrucomicrobiota;Verrucomicrobiotae;Verrucomicrobiotales;Akkermansiaceae;Akkermansia;Akkermansia muciniphila	Akkermansia muciniphila	90716/90774(99.94%)	92/92
ERR4330068	Bacteria;Verrucomicrobiota;Opitutae;Puniceicoccales;f__CAG-312;g__Merdousia;g__Merdousia MSSCI00191162_s	g__Merdousia MSSCI00191162_s	61233/86952(70.42%)	88/90
ERR4330068	Bacteria;Verrucomicrobiota;Opitutae;Puniceicoccales;f__CAG-312;g__Merdousia;g__Merdousia MSSCM00784928_s	g__Merdousia MSSCM00784928_s	77210/88251(87.49%)	90/90
ERR4330068	Bacteria;Verrucomicrobiota;Verrucomicrobiotae;Verrucomicrobiotales;Akkermansiaceae;Akkermansia;Akkermansia muciniphila	Akkermansia muciniphila	89302/90774(98.38%)	92/92
ERR4330070	Bacteria;Verrucomicrobiota;Opitutae;Puniceicoccales;f__CAG-312;g__Merdousia;g__Merdousia MSSCI00297590_s	g__Merdousia MSSCI00297590_s	86742/86742(100%)	90/90
ERR4330070	Bacteria;Verrucomicrobiota;Verrucomicrobiotae;Verrucomicrobiotales;Akkermansiaceae;Akkermansia;Akkermansia massiliensis	Akkermansia massiliensis	90075/90075(100%)	92/92
ERR4330073	Bacteria;Verrucomicrobiota;Opitutae;Puniceicoccales;f__CAG-312;g__Merdousia;g__Merdousia MSSCI00297590_s	g__Merdousia MSSCI00297590_s	85014/86742(98.01%)	90/90
ERR4330073	Bacteria;Verrucomicrobiota;Opitutae;Puniceicoccales;f__CAG-312;g__Merdousia;g__Merdousia MSSCM00599252_s	g__Merdousia MSSCM00599252_s	59300/87984(67.4%)	87/91
ERR4330073	Bacteria;Verrucomicrobiota;Verrucomicrobiotae;Verrucomicrobiotales;Akkermansiaceae;Akkermansia;Akkermansia massiliensis	Akkermansia massiliensis	86264/90075(95.77%)	92/92
ERR4330074	Bacteria;Verrucomicrobiota;Verrucomicrobiotae;Verrucomicrobiotales;Akkermansiaceae;Akkermansia;Akkermansia muciniphila	Akkermansia muciniphila	90693/90774(99.91%)	92/92
ERR4330075	Bacteria;Verrucomicrobiota;Opitutae;Puniceicoccales;f__CAG-312;g__Merdousia;g__Merdousia MSSCM00599252_s	g__Merdousia MSSCM00599252_s	52720/87984(59.92%)	87/91
ERR4330076	Bacteria;Verrucomicrobiota;Verrucomicrobiotae;Verrucomicrobiotales;Akkermansiaceae;Akkermansia;Akkermansia muciniphila	Akkermansia muciniphila	89695/90774(98.81%)	92/92
ERR4330077	Bacteria;Verrucomicrobiota;Opitutae;Puniceicoccales;f__CAG-312;g__Merdousia;g__Merdousia MSSCI00191162_s	g__Merdousia MSSCI00191162_s	79302/86952(91.2%)	90/90
ERR4330077	Bacteria;Verrucomicrobiota;Opitutae;Puniceicoccales;f__CAG-312;g__Merdousia;g__Merdousia MSSCI00297590_s	g__Merdousia MSSCI00297590_s	85915/86742(99.05%)	90/90
ERR4330077	Bacteria;Verrucomicrobiota;Opitutae;Puniceicoccales;f__CAG-312;g__UMGS1490;g__UMGS1490 MSSCI00191193_s	g__UMGS1490 MSSCI00191193_s	31894/87960(36.26%)	73/92
ERR4330077	Bacteria;Verrucomicrobiota;Verrucomicrobiotae;Verrucomicrobiotales;Akkermansiaceae;Akkermansia;Akkermansia muciniphila	Akkermansia muciniphila	89519/90774(98.62%)	92/92
ERR4330080	Bacteria;Verrucomicrobiota;Verrucomicrobiotae;Verrucomicrobiotales;Akkermansiaceae;Akkermansia;Akkermansia muciniphila	Akkermansia muciniphila	89084/90774(98.14%)	92/92
ERR4330081	Bacteria;Verrucomicrobiota;Verrucomicrobiotae;Verrucomicrobiotales;Akkermansiaceae;Akkermansia;Akkermansia massiliensis	Akkermansia massiliensis	87385/90075(97.01%)	92/92
ERR4330082	Bacteria;Verrucomicrobiota;Verrucomicrobiotae;Verrucomicrobiotales;Akkermansiaceae;Akkermansia;Akkermansia muciniphila	Akkermansia muciniphila	90762/90774(99.99%)	92/92
ERR4330083	Bacteria;Verrucomicrobiota;Verrucomicrobiotae;Verrucomicrobiotales;Akkermansiaceae;Akkermansia;Akkermansia muciniphila	Akkermansia muciniphila	88943/90774(97.98%)	92/92
ERR4330084	Bacteria;Verrucomicrobiota;Verrucomicrobiotae;Verrucomicrobiotales;Akkermansiaceae;Akkermansia;Akkermansia massiliensis	Akkermansia massiliensis	88215/90075(97.94%)	92/92
ERR4330084	Bacteria;Verrucomicrobiota;Verrucomicrobiotae;Verrucomicrobiotales;Akkermansiaceae;Akkermansia;Akkermansia PJKB_s	Akkermansia PJKB_s	26111/89976(29.02%)	77/92
ERR4330085	Bacteria;Verrucomicrobiota;Verrucomicrobiotae;Verrucomicrobiotales;Akkermansiaceae;Akkermansia;Akkermansia muciniphila	Akkermansia muciniphila	71513/90774(78.78%)	90/92
ERR4330086	Bacteria;Verrucomicrobiota;Verrucomicrobiotae;Verrucomicrobiotales;Akkermansiaceae;Akkermansia;Akkermansia muciniphila	Akkermansia muciniphila	89532/90774(98.63%)	92/92
ERR4330087	Bacteria;Verrucomicrobiota;Verrucomicrobiotae;Verrucomicrobiotales;Akkermansiaceae;Akkermansia;Akkermansia muciniphila	Akkermansia muciniphila	70685/90774(77.87%)	91/92
ERR4330089	Bacteria;Verrucomicrobiota;Verrucomicrobiotae;Verrucomicrobiotales;Akkermansiaceae;Akkermansia;Akkermansia muciniphila	Akkermansia muciniphila	89737/90774(98.86%)	92/92
ERR4330092	Bacteria;Verrucomicrobiota;Opitutae;Puniceicoccales;f__CAG-312;g__Merdousia;g__Merdousia MSSCM00784928_s	g__Merdousia MSSCM00784928_s	87115/88251(98.71%)	90/90
ERR4330092	Bacteria;Verrucomicrobiota;Verrucomicrobiotae;Verrucomicrobiotales;Akkermansiaceae;Akkermansia;Akkermansia massiliensis	Akkermansia massiliensis	88341/90075(98.07%)	92/92
ERR4330093	Bacteria;Verrucomicrobiota;Verrucomicrobiotae;Verrucomicrobiotales;Akkermansiaceae;Akkermansia;Akkermansia muciniphila	Akkermansia muciniphila	56283/90774(62%)	87/92
ERR4330094	Bacteria;Verrucomicrobiota;Opitutae;Puniceicoccales;f__CAG-312;g__Merdousia;g__Merdousia MSSCM00784928_s	g__Merdousia MSSCM00784928_s	85197/88251(96.54%)	90/90
ERR4330094	Bacteria;Verrucomicrobiota;Verrucomicrobiotae;Verrucomicrobiotales;Akkermansiaceae;Akkermansia;Akkermansia muciniphila	Akkermansia muciniphila	90316/90774(99.5%)	92/92
ERR4330095	Bacteria;Verrucomicrobiota;Opitutae;Puniceicoccales;f__CAG-312;g__Merdousia;g__Merdousia MSSCI00191162_s	g__Merdousia MSSCI00191162_s	40922/86952(47.06%)	79/90
ERR4330095	Bacteria;Verrucomicrobiota;Opitutae;Puniceicoccales;f__CAG-312;g__Merdousia;g__Merdousia MSSCI00297590_s	g__Merdousia MSSCI00297590_s	84985/86742(97.97%)	90/90
ERR4330095	Bacteria;Verrucomicrobiota;Verrucomicrobiotae;Verrucomicrobiotales;Akkermansiaceae;Akkermansia;Akkermansia muciniphila	Akkermansia muciniphila	90732/90774(99.95%)	92/92
ERR4330096	Bacteria;Verrucomicrobiota;Verrucomicrobiotae;Verrucomicrobiotales;Akkermansiaceae;Akkermansia;Akkermansia massiliensis	Akkermansia massiliensis	28547/90075(31.69%)	73/92
ERR4330097	Bacteria;Verrucomicrobiota;Verrucomicrobiotae;Verrucomicrobiotales;Akkermansiaceae;Akkermansia;Akkermansia muciniphila	Akkermansia muciniphila	89598/90774(98.7%)	92/92
ERR4330098	Bacteria;Verrucomicrobiota;Verrucomicrobiotae;Verrucomicrobiotales;Akkermansiaceae;Akkermansia;Akkermansia muciniphila	Akkermansia muciniphila	83674/90774(92.18%)	92/92
ERR4330099	Bacteria;Verrucomicrobiota;Verrucomicrobiotae;Verrucomicrobiotales;Akkermansiaceae;Akkermansia;Akkermansia muciniphila	Akkermansia muciniphila	82760/90774(91.17%)	92/92
ERR4330100	Bacteria;Verrucomicrobiota;Verrucomicrobiotae;Verrucomicrobiotales;Akkermansiaceae;Akkermansia;Akkermansia muciniphila	Akkermansia muciniphila	89167/90774(98.23%)	92/92
ERR4330101	Bacteria;Verrucomicrobiota;Verrucomicrobiotae;Verrucomicrobiotales;Akkermansiaceae;Akkermansia;Akkermansia muciniphila	Akkermansia muciniphila	90551/90774(99.75%)	92/92
ERR4330102	Bacteria;Verrucomicrobiota;Verrucomicrobiotae;Verrucomicrobiotales;Akkermansiaceae;Akkermansia;Akkermansia massiliensis	Akkermansia massiliensis	87770/90075(97.44%)	92/92
ERR4330103	Bacteria;Verrucomicrobiota;Verrucomicrobiotae;Verrucomicrobiotales;Akkermansiaceae;Akkermansia;Akkermansia massiliensis	Akkermansia massiliensis	35678/90075(39.61%)	76/92
ERR4330104	Bacteria;Verrucomicrobiota;Verrucomicrobiotae;Verrucomicrobiotales;Akkermansiaceae;Akkermansia;Akkermansia massiliensis	Akkermansia massiliensis	89038/90075(98.85%)	92/92
ERR4330106	Bacteria;Verrucomicrobiota;Verrucomicrobiotae;Verrucomicrobiotales;Akkermansiaceae;Akkermansia;Akkermansia massiliensis	Akkermansia massiliensis	86846/90075(96.42%)	92/92
ERR4330108	Bacteria;Verrucomicrobiota;Verrucomicrobiotae;Verrucomicrobiotales;Akkermansiaceae;Akkermansia;Akkermansia muciniphila	Akkermansia muciniphila	90608/90774(99.82%)	92/92
ERR4330110	Bacteria;Verrucomicrobiota;Opitutae;Puniceicoccales;f__CAG-312;g__Merdousia;g__Merdousia MSSCM00599252_s	g__Merdousia MSSCM00599252_s	28173/87984(32.02%)	63/91
ERR4330110	Bacteria;Verrucomicrobiota;Verrucomicrobiotae;Verrucomicrobiotales;Akkermansiaceae;Akkermansia;Akkermansia muciniphila	Akkermansia muciniphila	41108/90774(45.29%)	77/92
ERR4330112	Bacteria;Verrucomicrobiota;Verrucomicrobiotae;Verrucomicrobiotales;Akkermansiaceae;Akkermansia;Akkermansia muciniphila	Akkermansia muciniphila	88725/90774(97.74%)	92/92
ERR4330114	Bacteria;Verrucomicrobiota;Verrucomicrobiotae;Verrucomicrobiotales;Akkermansiaceae;Akkermansia;Akkermansia KQ968618_s	Akkermansia KQ968618_s	58612/90225(64.96%)	91/92
ERR4330114	Bacteria;Verrucomicrobiota;Verrucomicrobiotae;Verrucomicrobiotales;Akkermansiaceae;Akkermansia;Akkermansia VVNA_s	Akkermansia VVNA_s	29705/90129(32.96%)	70/92
ERR4330115	Bacteria;Verrucomicrobiota;Verrucomicrobiotae;Verrucomicrobiotales;Akkermansiaceae;Akkermansia;Akkermansia muciniphila	Akkermansia muciniphila	86920/90774(95.75%)	91/92
ERR4330116	Bacteria;Verrucomicrobiota;Verrucomicrobiotae;Verrucomicrobiotales;Akkermansiaceae;Akkermansia;Akkermansia muciniphila	Akkermansia muciniphila	90314/90774(99.49%)	92/92
ERR4330118	Bacteria;Verrucomicrobiota;Verrucomicrobiotae;Verrucomicrobiotales;Akkermansiaceae;Akkermansia;Akkermansia muciniphila	Akkermansia muciniphila	42308/90774(46.61%)	85/92
ERR4330119	Bacteria;Verrucomicrobiota;Verrucomicrobiotae;Verrucomicrobiotales;Akkermansiaceae;Akkermansia;Akkermansia muciniphila	Akkermansia muciniphila	90738/90774(99.96%)	92/92
ERR4330120	Bacteria;Verrucomicrobiota;Verrucomicrobiotae;Verrucomicrobiotales;Akkermansiaceae;Akkermansia;Akkermansia muciniphila	Akkermansia muciniphila	86937/90774(95.77%)	92/92
ERR4330121	Bacteria;Verrucomicrobiota;Opitutae;Puniceicoccales;f__CAG-312;g__Merdousia;g__Merdousia MSSCM00599252_s	g__Merdousia MSSCM00599252_s	63576/87984(72.26%)	91/91
ERR4330121	Bacteria;Verrucomicrobiota;Opitutae;Puniceicoccales;f__CAG-312;g__Merdousia;g__Merdousia MSSCM00784928_s	g__Merdousia MSSCM00784928_s	87310/88251(98.93%)	90/90
ERR4330121	Bacteria;Verrucomicrobiota;Verrucomicrobiotae;Verrucomicrobiotales;Akkermansiaceae;Akkermansia;Akkermansia muciniphila	Akkermansia muciniphila	86565/90774(95.36%)	92/92
ERR4330123	Bacteria;Verrucomicrobiota;Verrucomicrobiotae;Verrucomicrobiotales;Akkermansiaceae;Akkermansia;Akkermansia muciniphila	Akkermansia muciniphila	90326/90774(99.51%)	92/92
ERR4330124	Bacteria;Verrucomicrobiota;Verrucomicrobiotae;Verrucomicrobiotales;Akkermansiaceae;Akkermansia;Akkermansia muciniphila	Akkermansia muciniphila	72338/90774(79.69%)	91/92
ERR4333869	Bacteria;Verrucomicrobiota;Verrucomicrobiotae;Verrucomicrobiotales;Akkermansiaceae;Akkermansia;Akkermansia massiliensis	Akkermansia massiliensis	25023/90075(27.78%)	77/92
ERR4333869	Bacteria;Verrucomicrobiota;Verrucomicrobiotae;Verrucomicrobiotales;Akkermansiaceae;Akkermansia;Akkermansia muciniphila	Akkermansia muciniphila	89865/90774(99%)	92/92
ERR4333870	Bacteria;Verrucomicrobiota;Verrucomicrobiotae;Verrucomicrobiotales;Akkermansiaceae;Akkermansia;Akkermansia massiliensis	Akkermansia massiliensis	82201/90075(91.26%)	92/92
ERR4333871	Bacteria;Verrucomicrobiota;Verrucomicrobiotae;Verrucomicrobiotales;Akkermansiaceae;Akkermansia;Akkermansia muciniphila	Akkermansia muciniphila	89445/90774(98.54%)	92/92
ERR4333872	Bacteria;Verrucomicrobiota;Verrucomicrobiotae;Verrucomicrobiotales;Akkermansiaceae;Akkermansia;Akkermansia muciniphila	Akkermansia muciniphila	89787/90774(98.91%)	92/92
ERR4333873	Bacteria;Verrucomicrobiota;Verrucomicrobiotae;Verrucomicrobiotales;Akkermansiaceae;Akkermansia;Akkermansia muciniphila	Akkermansia muciniphila	89764/90774(98.89%)	92/92
ERR4333874	Bacteria;Verrucomicrobiota;Verrucomicrobiotae;Verrucomicrobiotales;Akkermansiaceae;Akkermansia;Akkermansia muciniphila	Akkermansia muciniphila	89777/90774(98.9%)	92/92
ERR4333875	Bacteria;Verrucomicrobiota;Verrucomicrobiotae;Verrucomicrobiotales;Akkermansiaceae;Akkermansia;Akkermansia KQ968618_s	Akkermansia KQ968618_s	41950/90225(46.49%)	83/92
ERR4333876	Bacteria;Verrucomicrobiota;Verrucomicrobiotae;Verrucomicrobiotales;Akkermansiaceae;Akkermansia;Akkermansia muciniphila	Akkermansia muciniphila	65295/90774(71.93%)	88/92
ERR4333877	Bacteria;Verrucomicrobiota;Opitutae;Puniceicoccales;f__CAG-312;g__Merdousia;g__Merdousia MSSCM00599252_s	g__Merdousia MSSCM00599252_s	38279/87984(43.51%)	78/91
ERR4333877	Bacteria;Verrucomicrobiota;Verrucomicrobiotae;Verrucomicrobiotales;Akkermansiaceae;Akkermansia;Akkermansia massiliensis	Akkermansia massiliensis	39337/90075(43.67%)	75/92
ERR4333878	Bacteria;Verrucomicrobiota;Opitutae;Puniceicoccales;f__CAG-312;g__Merdousia;g__Merdousia MSSCM00784928_s	g__Merdousia MSSCM00784928_s	87963/88251(99.67%)	90/90
ERR4333878	Bacteria;Verrucomicrobiota;Verrucomicrobiotae;Verrucomicrobiotales;Akkermansiaceae;Akkermansia;Akkermansia muciniphila	Akkermansia muciniphila	87451/90774(96.34%)	90/92
ERR4333879	Bacteria;Verrucomicrobiota;Verrucomicrobiotae;Verrucomicrobiotales;Akkermansiaceae;Akkermansia;Akkermansia muciniphila	Akkermansia muciniphila	90755/90774(99.98%)	92/92
ERR4333880	Bacteria;Verrucomicrobiota;Verrucomicrobiotae;Verrucomicrobiotales;Akkermansiaceae;Akkermansia;Akkermansia muciniphila	Akkermansia muciniphila	89756/90774(98.88%)	92/92
ERR4333881	Bacteria;Verrucomicrobiota;Verrucomicrobiotae;Verrucomicrobiotales;Akkermansiaceae;Akkermansia;Akkermansia massiliensis	Akkermansia massiliensis	87867/90075(97.55%)	92/92
ERR4333883	Bacteria;Verrucomicrobiota;Opitutae;Puniceicoccales;f__CAG-312;g__Merdousia;g__Merdousia MSSCM00568217_s	g__Merdousia MSSCM00568217_s	87891/87945(99.94%)	90/90
ERR4333883	Bacteria;Verrucomicrobiota;Verrucomicrobiotae;Verrucomicrobiotales;Akkermansiaceae;Akkermansia;Akkermansia muciniphila	Akkermansia muciniphila	90180/90774(99.35%)	92/92
ERR4333885	Bacteria;Verrucomicrobiota;Verrucomicrobiotae;Verrucomicrobiotales;Akkermansiaceae;Akkermansia;Akkermansia muciniphila	Akkermansia muciniphila	90762/90774(99.99%)	92/92
ERR4333886	Bacteria;Verrucomicrobiota;Verrucomicrobiotae;Verrucomicrobiotales;Akkermansiaceae;Akkermansia;Akkermansia muciniphila	Akkermansia muciniphila	89256/90774(98.33%)	92/92
ERR4333888	Bacteria;Verrucomicrobiota;Verrucomicrobiotae;Verrucomicrobiotales;Akkermansiaceae;Akkermansia;Akkermansia muciniphila	Akkermansia muciniphila	90715/90774(99.94%)	92/92
ERR4333891	Bacteria;Verrucomicrobiota;Verrucomicrobiotae;Verrucomicrobiotales;Akkermansiaceae;Akkermansia;Akkermansia muciniphila	Akkermansia muciniphila	90655/90774(99.87%)	92/92
ERR4333892	Bacteria;Verrucomicrobiota;Opitutae;Puniceicoccales;f__CAG-312;g__Merdousia;g__Merdousia MSSCI00191162_s	g__Merdousia MSSCI00191162_s	86100/86952(99.02%)	90/90
ERR4333894	Bacteria;Verrucomicrobiota;Verrucomicrobiotae;Verrucomicrobiotales;Akkermansiaceae;Akkermansia;Akkermansia muciniphila	Akkermansia muciniphila	90656/90774(99.87%)	92/92
ERR4333895	Bacteria;Verrucomicrobiota;Verrucomicrobiotae;Verrucomicrobiotales;Akkermansiaceae;Akkermansia;Akkermansia muciniphila	Akkermansia muciniphila	90723/90774(99.94%)	92/92
ERR4333898	Bacteria;Verrucomicrobiota;Opitutae;Puniceicoccales;f__CAG-312;g__Merdousia;g__Merdousia MSSCI00297590_s	g__Merdousia MSSCI00297590_s	86523/86742(99.75%)	90/90
ERR4333898	Bacteria;Verrucomicrobiota;Verrucomicrobiotae;Verrucomicrobiotales;Akkermansiaceae;Akkermansia;Akkermansia muciniphila	Akkermansia muciniphila	84238/90774(92.8%)	92/92
ERR4333899	Bacteria;Verrucomicrobiota;Verrucomicrobiotae;Verrucomicrobiotales;Akkermansiaceae;Akkermansia;Akkermansia massiliensis	Akkermansia massiliensis	63495/90075(70.49%)	90/92
ERR4333900	Bacteria;Verrucomicrobiota;Verrucomicrobiotae;Verrucomicrobiotales;Akkermansiaceae;Akkermansia;Akkermansia massiliensis	Akkermansia massiliensis	83299/90075(92.48%)	92/92
ERR4333901	Bacteria;Verrucomicrobiota;Opitutae;Puniceicoccales;f__CAG-312;g__Merdousia;g__Merdousia MSSCM00784928_s	g__Merdousia MSSCM00784928_s	88023/88251(99.74%)	90/90
ERR4333901	Bacteria;Verrucomicrobiota;Verrucomicrobiotae;Verrucomicrobiotales;Akkermansiaceae;Akkermansia;Akkermansia muciniphila	Akkermansia muciniphila	89483/90774(98.58%)	92/92
ERR4333903	Bacteria;Verrucomicrobiota;Verrucomicrobiotae;Verrucomicrobiotales;Akkermansiaceae;Akkermansia;Akkermansia muciniphila	Akkermansia muciniphila	24971/90774(27.51%)	64/92
ERR4333904	Bacteria;Verrucomicrobiota;Verrucomicrobiotae;Verrucomicrobiotales;Akkermansiaceae;Akkermansia;Akkermansia muciniphila	Akkermansia muciniphila	89594/90774(98.7%)	92/92
ERR4333905	Bacteria;Verrucomicrobiota;Verrucomicrobiotae;Verrucomicrobiotales;Akkermansiaceae;Akkermansia;Akkermansia muciniphila	Akkermansia muciniphila	90111/90774(99.27%)	92/92
ERR4333906	Bacteria;Verrucomicrobiota;Opitutae;Puniceicoccales;f__CAG-312;g__Merdousia;g__Merdousia MSSCM00599252_s	g__Merdousia MSSCM00599252_s	85720/87984(97.43%)	91/91
ERR4333906	Bacteria;Verrucomicrobiota;Opitutae;Puniceicoccales;f__CAG-312;g__Merdousia;g__Merdousia MSSCM00784928_s	g__Merdousia MSSCM00784928_s	88170/88251(99.91%)	90/90
ERR4333906	Bacteria;Verrucomicrobiota;Verrucomicrobiotae;Verrucomicrobiotales;Akkermansiaceae;Akkermansia;Akkermansia KQ968618_s	Akkermansia KQ968618_s	79466/90225(88.08%)	92/92
ERR4333906	Bacteria;Verrucomicrobiota;Verrucomicrobiotae;Verrucomicrobiotales;Akkermansiaceae;Akkermansia;Akkermansia VVNA_s	Akkermansia VVNA_s	46379/90129(51.46%)	84/92
ERR4333907	Bacteria;Verrucomicrobiota;Verrucomicrobiotae;Verrucomicrobiotales;Akkermansiaceae;Akkermansia;Akkermansia muciniphila	Akkermansia muciniphila	90106/90774(99.26%)	92/92
ERR4333908	Bacteria;Verrucomicrobiota;Verrucomicrobiotae;Verrucomicrobiotales;Akkermansiaceae;Akkermansia;Akkermansia muciniphila	Akkermansia muciniphila	79419/90774(87.49%)	91/92
ERR4333909	Bacteria;Verrucomicrobiota;Verrucomicrobiotae;Verrucomicrobiotales;Akkermansiaceae;Akkermansia;Akkermansia muciniphila	Akkermansia muciniphila	90753/90774(99.98%)	92/92
ERR4333911	Bacteria;Verrucomicrobiota;Opitutae;Puniceicoccales;f__CAG-312;g__Merdousia;g__Merdousia MSSCM01005828_s	g__Merdousia MSSCM01005828_s	56360/62103(90.75%)	56/56
ERR4333911	Bacteria;Verrucomicrobiota;Verrucomicrobiotae;Verrucomicrobiotales;Akkermansiaceae;Akkermansia;Akkermansia massiliensis	Akkermansia massiliensis	83146/90075(92.31%)	91/92
ERR4333912	Bacteria;Verrucomicrobiota;Opitutae;Puniceicoccales;f__CAG-312;g__Merdousia;g__Merdousia MSSCI00297590_s	g__Merdousia MSSCI00297590_s	85471/86742(98.53%)	90/90
ERR4333912	Bacteria;Verrucomicrobiota;Opitutae;Puniceicoccales;f__CAG-312;g__UMGS1490;g__UMGS1490 MSSCI00191193_s	g__UMGS1490 MSSCI00191193_s	77498/87960(88.11%)	92/92
ERR4333912	Bacteria;Verrucomicrobiota;Verrucomicrobiotae;Verrucomicrobiotales;Akkermansiaceae;Akkermansia;Akkermansia muciniphila	Akkermansia muciniphila	88647/90774(97.66%)	92/92
ERR4333914	Bacteria;Verrucomicrobiota;Verrucomicrobiotae;Verrucomicrobiotales;Akkermansiaceae;Akkermansia;Akkermansia muciniphila	Akkermansia muciniphila	89717/90774(98.84%)	92/92
ERR4333916	Bacteria;Verrucomicrobiota;Opitutae;Puniceicoccales;f__CAG-312;g__UMGS1490;g__UMGS1490 MSSCI00192476_s	g__UMGS1490 MSSCI00192476_s	24265/63066(38.48%)	62/71
ERR4333916	Bacteria;Verrucomicrobiota;Verrucomicrobiotae;Verrucomicrobiotales;Akkermansiaceae;Akkermansia;Akkermansia KQ968618_s	Akkermansia KQ968618_s	81756/90225(90.61%)	92/92
ERR4333916	Bacteria;Verrucomicrobiota;Verrucomicrobiotae;Verrucomicrobiotales;Akkermansiaceae;Akkermansia;Akkermansia VVNA_s	Akkermansia VVNA_s	57182/90129(63.44%)	89/92
ERR4333917	Bacteria;Verrucomicrobiota;Opitutae;Puniceicoccales;f__CAG-312;g__Merdousia;g__Merdousia MSSCM00784928_s	g__Merdousia MSSCM00784928_s	88176/88251(99.92%)	90/90
ERR4333917	Bacteria;Verrucomicrobiota;Verrucomicrobiotae;Verrucomicrobiotales;Akkermansiaceae;Akkermansia;Akkermansia muciniphila	Akkermansia muciniphila	90053/90774(99.21%)	92/92
ERR4333918	Bacteria;Verrucomicrobiota;Verrucomicrobiotae;Verrucomicrobiotales;Akkermansiaceae;Akkermansia;Akkermansia muciniphila	Akkermansia muciniphila	90530/90774(99.73%)	92/92
ERR4333919	Bacteria;Verrucomicrobiota;Verrucomicrobiotae;Verrucomicrobiotales;Akkermansiaceae;Akkermansia;Akkermansia muciniphila	Akkermansia muciniphila	82248/90774(90.61%)	92/92
ERR4333920	Bacteria;Verrucomicrobiota;Opitutae;Puniceicoccales;f__CAG-312;g__Merdousia;g__Merdousia MSSCM00784928_s	g__Merdousia MSSCM00784928_s	88174/88251(99.91%)	90/90
ERR4333920	Bacteria;Verrucomicrobiota;Verrucomicrobiotae;Verrucomicrobiotales;Akkermansiaceae;Akkermansia;Akkermansia muciniphila	Akkermansia muciniphila	89677/90774(98.79%)	92/92
ERR4333921	Bacteria;Verrucomicrobiota;Opitutae;Puniceicoccales;f__CAG-312;g__Merdousia;g__Merdousia MSSCM00784928_s	g__Merdousia MSSCM00784928_s	88067/88251(99.79%)	90/90
ERR4333921	Bacteria;Verrucomicrobiota;Verrucomicrobiotae;Verrucomicrobiotales;Akkermansiaceae;Akkermansia;Akkermansia muciniphila	Akkermansia muciniphila	90743/90774(99.97%)	92/92
ERR4333922	Bacteria;Verrucomicrobiota;Verrucomicrobiotae;Verrucomicrobiotales;Akkermansiaceae;Akkermansia;Akkermansia muciniphila	Akkermansia muciniphila	88520/90774(97.52%)	92/92
ERR4333923	Bacteria;Verrucomicrobiota;Verrucomicrobiotae;Verrucomicrobiotales;Akkermansiaceae;Akkermansia;Akkermansia muciniphila	Akkermansia muciniphila	90762/90774(99.99%)	92/92
ERR4333924	Bacteria;Verrucomicrobiota;Opitutae;Puniceicoccales;f__CAG-312;g__Merdousia;g__Merdousia MSSCM00599252_s	g__Merdousia MSSCM00599252_s	36818/87984(41.85%)	76/91
ERR4333924	Bacteria;Verrucomicrobiota;Verrucomicrobiotae;Verrucomicrobiotales;Akkermansiaceae;Akkermansia;Akkermansia muciniphila	Akkermansia muciniphila	90692/90774(99.91%)	92/92
ERR4333926	Bacteria;Verrucomicrobiota;Verrucomicrobiotae;Verrucomicrobiotales;Akkermansiaceae;Akkermansia;Akkermansia muciniphila	Akkermansia muciniphila	90720/90774(99.94%)	92/92
ERR4333927	Bacteria;Verrucomicrobiota;Verrucomicrobiotae;Verrucomicrobiotales;Akkermansiaceae;Akkermansia;Akkermansia KQ968618_s	Akkermansia KQ968618_s	61584/90225(68.26%)	91/92
ERR4333927	Bacteria;Verrucomicrobiota;Verrucomicrobiotae;Verrucomicrobiotales;Akkermansiaceae;Akkermansia;Akkermansia VVNA_s	Akkermansia VVNA_s	29818/90129(33.08%)	62/92
ERR4333928	Bacteria;Verrucomicrobiota;Verrucomicrobiotae;Verrucomicrobiotales;Akkermansiaceae;Akkermansia;Akkermansia muciniphila	Akkermansia muciniphila	89248/90774(98.32%)	92/92
ERR4333933	Bacteria;Verrucomicrobiota;Verrucomicrobiotae;Verrucomicrobiotales;Akkermansiaceae;Akkermansia;Akkermansia muciniphila	Akkermansia muciniphila	90766/90774(99.99%)	92/92
ERR4333935	Bacteria;Verrucomicrobiota;Verrucomicrobiotae;Verrucomicrobiotales;Akkermansiaceae;Akkermansia;Akkermansia muciniphila	Akkermansia muciniphila	89612/90774(98.72%)	92/92
ERR4333936	Bacteria;Verrucomicrobiota;Verrucomicrobiotae;Verrucomicrobiotales;Akkermansiaceae;Akkermansia;Akkermansia massiliensis	Akkermansia massiliensis	44375/90075(49.26%)	81/92
ERR4333938	Bacteria;Verrucomicrobiota;Verrucomicrobiotae;Verrucomicrobiotales;Akkermansiaceae;Akkermansia;Akkermansia massiliensis	Akkermansia massiliensis	89655/90075(99.53%)	92/92
ERR4333940	Bacteria;Verrucomicrobiota;Verrucomicrobiotae;Verrucomicrobiotales;Akkermansiaceae;Akkermansia;Akkermansia massiliensis	Akkermansia massiliensis	85285/90075(94.68%)	92/92
ERR4333941	Bacteria;Verrucomicrobiota;Opitutae;Puniceicoccales;f__CAG-312;g__Merdousia;g__Merdousia MSSCM00784928_s	g__Merdousia MSSCM00784928_s	80439/88251(91.15%)	90/90
ERR4333941	Bacteria;Verrucomicrobiota;Verrucomicrobiotae;Verrucomicrobiotales;Akkermansiaceae;Akkermansia;Akkermansia muciniphila	Akkermansia muciniphila	89871/90774(99.01%)	92/92
ERR4333944	Bacteria;Verrucomicrobiota;Opitutae;Puniceicoccales;f__CAG-312;g__Merdousia;g__Merdousia MSSCI00297590_s	g__Merdousia MSSCI00297590_s	85046/86742(98.04%)	90/90
ERR4333945	Bacteria;Verrucomicrobiota;Verrucomicrobiotae;Verrucomicrobiotales;Akkermansiaceae;Akkermansia;Akkermansia muciniphila	Akkermansia muciniphila	90728/90774(99.95%)	92/92
ERR4333946	Bacteria;Verrucomicrobiota;Opitutae;Puniceicoccales;f__CAG-312;g__Merdousia;g__Merdousia MSSCI00297590_s	g__Merdousia MSSCI00297590_s	85886/86742(99.01%)	90/90
ERR4333946	Bacteria;Verrucomicrobiota;Verrucomicrobiotae;Verrucomicrobiotales;Akkermansiaceae;Akkermansia;Akkermansia KQ968618_s	Akkermansia KQ968618_s	46001/90225(50.98%)	87/92
ERR4333946	Bacteria;Verrucomicrobiota;Verrucomicrobiotae;Verrucomicrobiotales;Akkermansiaceae;Akkermansia;Akkermansia VVNA_s	Akkermansia VVNA_s	22746/90129(25.24%)	57/92
ERR4333947	Bacteria;Verrucomicrobiota;Verrucomicrobiotae;Verrucomicrobiotales;Akkermansiaceae;Akkermansia;Akkermansia muciniphila	Akkermansia muciniphila	74383/90774(81.94%)	92/92
ERR4333949	Bacteria;Verrucomicrobiota;Opitutae;Puniceicoccales;f__CAG-312;g__Merdousia;g__Merdousia MSSCM00784928_s	g__Merdousia MSSCM00784928_s	88246/88251(99.99%)	90/90
ERR4333949	Bacteria;Verrucomicrobiota;Verrucomicrobiotae;Verrucomicrobiotales;Akkermansiaceae;Akkermansia;Akkermansia massiliensis	Akkermansia massiliensis	88800/90075(98.58%)	92/92
ERR4333950	Bacteria;Verrucomicrobiota;Verrucomicrobiotae;Verrucomicrobiotales;Akkermansiaceae;Akkermansia;Akkermansia muciniphila	Akkermansia muciniphila	89475/90774(98.57%)	92/92
ERR4333952	Bacteria;Verrucomicrobiota;Opitutae;Puniceicoccales;f__CAG-312;g__Merdousia;g__Merdousia MSSCI00297590_s	g__Merdousia MSSCI00297590_s	71635/86742(82.58%)	89/90
ERR4333953	Bacteria;Verrucomicrobiota;Verrucomicrobiotae;Verrucomicrobiotales;Akkermansiaceae;Akkermansia;Akkermansia massiliensis	Akkermansia massiliensis	28340/90075(31.46%)	66/92
ERR4333954	Bacteria;Verrucomicrobiota;Verrucomicrobiotae;Verrucomicrobiotales;Akkermansiaceae;Akkermansia;Akkermansia muciniphila	Akkermansia muciniphila	90576/90774(99.78%)	92/92
ERR4333955	Bacteria;Verrucomicrobiota;Verrucomicrobiotae;Verrucomicrobiotales;Akkermansiaceae;Akkermansia;Akkermansia massiliensis	Akkermansia massiliensis	64837/90075(71.98%)	90/92
ERR4333956	Bacteria;Verrucomicrobiota;Opitutae;Puniceicoccales;f__CAG-312;g__Merdousia;g__Merdousia MSSCM00850442_s	g__Merdousia MSSCM00850442_s	80860/86730(93.23%)	89/89
ERR4333956	Bacteria;Verrucomicrobiota;Verrucomicrobiotae;Verrucomicrobiotales;Akkermansiaceae;Akkermansia;Akkermansia VVNA_s	Akkermansia VVNA_s	89118/90129(98.88%)	92/92
ERR4333957	Bacteria;Verrucomicrobiota;Verrucomicrobiotae;Verrucomicrobiotales;Akkermansiaceae;Akkermansia;Akkermansia muciniphila	Akkermansia muciniphila	89205/90774(98.27%)	92/92
ERR4333958	Bacteria;Verrucomicrobiota;Verrucomicrobiotae;Verrucomicrobiotales;Akkermansiaceae;Akkermansia;Akkermansia muciniphila	Akkermansia muciniphila	87722/90774(96.64%)	92/92
ERR4333960	Bacteria;Verrucomicrobiota;Verrucomicrobiotae;Verrucomicrobiotales;Akkermansiaceae;Akkermansia;Akkermansia muciniphila	Akkermansia muciniphila	89600/90774(98.71%)	92/92
ERR4333963	Bacteria;Verrucomicrobiota;Verrucomicrobiotae;Verrucomicrobiotales;Akkermansiaceae;Akkermansia;Akkermansia muciniphila	Akkermansia muciniphila	90427/90774(99.62%)	92/92
ERR4333964	Bacteria;Verrucomicrobiota;Verrucomicrobiotae;Verrucomicrobiotales;Akkermansiaceae;Akkermansia;Akkermansia muciniphila	Akkermansia muciniphila	89819/90774(98.95%)	92/92
ERR4333965	Bacteria;Verrucomicrobiota;Opitutae;Puniceicoccales;f__CAG-312;g__Merdousia;g__Merdousia MSSCM00599252_s	g__Merdousia MSSCM00599252_s	30574/87984(34.75%)	79/91
ERR4333965	Bacteria;Verrucomicrobiota;Opitutae;Puniceicoccales;f__CAG-312;g__Merdousia;g__Merdousia MSSCM00784928_s	g__Merdousia MSSCM00784928_s	40093/88251(45.43%)	79/90
ERR4333966	Bacteria;Verrucomicrobiota;Verrucomicrobiotae;Verrucomicrobiotales;Akkermansiaceae;Akkermansia;Akkermansia muciniphila	Akkermansia muciniphila	89575/90774(98.68%)	92/92
ERR4333971	Bacteria;Verrucomicrobiota;Verrucomicrobiotae;Verrucomicrobiotales;Akkermansiaceae;Akkermansia;Akkermansia muciniphila	Akkermansia muciniphila	90542/90774(99.74%)	92/92
ERR4333972	Bacteria;Verrucomicrobiota;Verrucomicrobiotae;Verrucomicrobiotales;Akkermansiaceae;Akkermansia;Akkermansia muciniphila	Akkermansia muciniphila	90718/90774(99.94%)	92/92
ERR4333974	Bacteria;Verrucomicrobiota;Opitutae;Puniceicoccales;f__CAG-312;g__Merdousia;g__Merdousia MSSCI00297590_s	g__Merdousia MSSCI00297590_s	62111/86742(71.6%)	88/90
ERR4333974	Bacteria;Verrucomicrobiota;Verrucomicrobiotae;Verrucomicrobiotales;Akkermansiaceae;Akkermansia;Akkermansia muciniphila	Akkermansia muciniphila	87713/90774(96.63%)	92/92
ERR4333975	Bacteria;Verrucomicrobiota;Verrucomicrobiotae;Verrucomicrobiotales;Akkermansiaceae;Akkermansia;Akkermansia muciniphila	Akkermansia muciniphila	89951/90774(99.09%)	92/92
ERR4333977	Bacteria;Verrucomicrobiota;Opitutae;Puniceicoccales;f__CAG-312;g__Merdousia;g__Merdousia MSSCM00784928_s	g__Merdousia MSSCM00784928_s	88207/88251(99.95%)	90/90
ERR4333977	Bacteria;Verrucomicrobiota;Verrucomicrobiotae;Verrucomicrobiotales;Akkermansiaceae;Akkermansia;Akkermansia muciniphila	Akkermansia muciniphila	90762/90774(99.99%)	92/92
ERR4333978	Bacteria;Verrucomicrobiota;Verrucomicrobiotae;Verrucomicrobiotales;Akkermansiaceae;Akkermansia;Akkermansia muciniphila	Akkermansia muciniphila	89531/90774(98.63%)	92/92
ERR4333979	Bacteria;Verrucomicrobiota;Verrucomicrobiotae;Verrucomicrobiotales;Akkermansiaceae;Akkermansia;Akkermansia muciniphila	Akkermansia muciniphila	89485/90774(98.58%)	92/92
ERR4333984	Bacteria;Verrucomicrobiota;Verrucomicrobiotae;Verrucomicrobiotales;Akkermansiaceae;Akkermansia;Akkermansia muciniphila	Akkermansia muciniphila	89688/90774(98.8%)	92/92
ERR4333987	Bacteria;Verrucomicrobiota;Opitutae;Puniceicoccales;f__CAG-312;g__Merdousia;g__Merdousia MSSCI00297590_s	g__Merdousia MSSCI00297590_s	85849/86742(98.97%)	90/90
ERR4333987	Bacteria;Verrucomicrobiota;Verrucomicrobiotae;Verrucomicrobiotales;Akkermansiaceae;Akkermansia;Akkermansia muciniphila	Akkermansia muciniphila	87069/90774(95.92%)	91/92
ERR4333988	Bacteria;Verrucomicrobiota;Verrucomicrobiotae;Verrucomicrobiotales;Akkermansiaceae;Akkermansia;Akkermansia VVNA_s	Akkermansia VVNA_s	89061/90129(98.82%)	92/92
ERR4333990	Bacteria;Verrucomicrobiota;Verrucomicrobiotae;Verrucomicrobiotales;Akkermansiaceae;Akkermansia;Akkermansia muciniphila	Akkermansia muciniphila	60606/90774(66.77%)	88/92
ERR4333991	Bacteria;Verrucomicrobiota;Verrucomicrobiotae;Verrucomicrobiotales;Akkermansiaceae;Akkermansia;Akkermansia VVNA_s	Akkermansia VVNA_s	30054/90129(33.35%)	72/92
ERR4333992	Bacteria;Verrucomicrobiota;Opitutae;Puniceicoccales;f__CAG-312;g__Merdousia;g__Merdousia MSSCM00568217_s	g__Merdousia MSSCM00568217_s	46317/87945(52.67%)	85/90
ERR4333992	Bacteria;Verrucomicrobiota;Opitutae;Puniceicoccales;f__CAG-312;g__Merdousia;g__Merdousia MSSCM00784928_s	g__Merdousia MSSCM00784928_s	86642/88251(98.18%)	90/90
ERR4333992	Bacteria;Verrucomicrobiota;Verrucomicrobiotae;Verrucomicrobiotales;Akkermansiaceae;Akkermansia;Akkermansia KQ968618_s	Akkermansia KQ968618_s	80589/90225(89.32%)	92/92
ERR4333992	Bacteria;Verrucomicrobiota;Verrucomicrobiotae;Verrucomicrobiotales;Akkermansiaceae;Akkermansia;Akkermansia VVNA_s	Akkermansia VVNA_s	48343/90129(53.64%)	85/92
ERR4333997	Bacteria;Verrucomicrobiota;Opitutae;Puniceicoccales;f__CAG-312;g__Merdousia;g__Merdousia MSSCM00784928_s	g__Merdousia MSSCM00784928_s	42539/88251(48.2%)	81/90
ERR4333998	Bacteria;Verrucomicrobiota;Opitutae;Puniceicoccales;f__CAG-312;g__Merdousia;g__Merdousia MSSCI00297590_s	g__Merdousia MSSCI00297590_s	86103/86742(99.26%)	90/90
ERR4333998	Bacteria;Verrucomicrobiota;Opitutae;Puniceicoccales;f__CAG-312;g__Merdousia;g__Merdousia MSSCM00599252_s	g__Merdousia MSSCM00599252_s	35852/87984(40.75%)	75/91
ERR4333998	Bacteria;Verrucomicrobiota;Verrucomicrobiotae;Verrucomicrobiotales;Akkermansiaceae;Akkermansia;Akkermansia muciniphila	Akkermansia muciniphila	89348/90774(98.43%)	92/92
ERR4333999	Bacteria;Verrucomicrobiota;Verrucomicrobiotae;Verrucomicrobiotales;Akkermansiaceae;Akkermansia;Akkermansia muciniphila	Akkermansia muciniphila	90625/90774(99.84%)	92/92
ERR4334000	Bacteria;Verrucomicrobiota;Verrucomicrobiotae;Verrucomicrobiotales;Akkermansiaceae;Akkermansia;Akkermansia muciniphila	Akkermansia muciniphila	89054/90774(98.11%)	92/92
ERR4334001	Bacteria;Verrucomicrobiota;Opitutae;Puniceicoccales;f__CAG-312;g__Merdousia;g__Merdousia MSSCM00784928_s	g__Merdousia MSSCM00784928_s	84673/88251(95.95%)	90/90
ERR4334001	Bacteria;Verrucomicrobiota;Verrucomicrobiotae;Verrucomicrobiotales;Akkermansiaceae;Akkermansia;Akkermansia muciniphila	Akkermansia muciniphila	89813/90774(98.94%)	92/92
ERR4334002	Bacteria;Verrucomicrobiota;Verrucomicrobiotae;Verrucomicrobiotales;Akkermansiaceae;Akkermansia;Akkermansia muciniphila	Akkermansia muciniphila	90503/90774(99.7%)	92/92
ERR4334004	Bacteria;Verrucomicrobiota;Opitutae;Puniceicoccales;f__CAG-312;g__Merdousia;g__Merdousia MSSCM00784928_s	g__Merdousia MSSCM00784928_s	87476/88251(99.12%)	90/90
ERR4334005	Bacteria;Verrucomicrobiota;Opitutae;Puniceicoccales;f__CAG-312;g__Merdousia;g__Merdousia MSSCI00191162_s	g__Merdousia MSSCI00191162_s	65756/86952(75.62%)	89/90
ERR4334005	Bacteria;Verrucomicrobiota;Opitutae;Puniceicoccales;f__CAG-312;g__Merdousia;g__Merdousia MSSCM00784928_s	g__Merdousia MSSCM00784928_s	62123/88251(70.39%)	89/90
ERR4334005	Bacteria;Verrucomicrobiota;Verrucomicrobiotae;Verrucomicrobiotales;Akkermansiaceae;Akkermansia;Akkermansia muciniphila	Akkermansia muciniphila	90341/90774(99.52%)	92/92
ERR4334006	Bacteria;Verrucomicrobiota;Verrucomicrobiotae;Verrucomicrobiotales;Akkermansiaceae;Akkermansia;Akkermansia muciniphila	Akkermansia muciniphila	49848/90774(54.91%)	83/92
ERR4334007	Bacteria;Verrucomicrobiota;Opitutae;Puniceicoccales;f__CAG-312;g__Merdousia;g__Merdousia MSSCM01005828_s	g__Merdousia MSSCM01005828_s	51717/62103(83.28%)	56/56
ERR4334007	Bacteria;Verrucomicrobiota;Verrucomicrobiotae;Verrucomicrobiotales;Akkermansiaceae;Akkermansia;Akkermansia muciniphila	Akkermansia muciniphila	89197/90774(98.26%)	92/92
ERR4334008	Bacteria;Verrucomicrobiota;Opitutae;Puniceicoccales;f__UBA9783;MSSCM00801188_g;MSSCM00801188_g MSSCM00801188_s	MSSCM00801188_g MSSCM00801188_s	78502/83592(93.91%)	87/87
ERR4334008	Bacteria;Verrucomicrobiota;Verrucomicrobiotae;Verrucomicrobiotales;Akkermansiaceae;Akkermansia;Akkermansia muciniphila	Akkermansia muciniphila	88884/90774(97.92%)	92/92
ERR4334009	Bacteria;Verrucomicrobiota;Verrucomicrobiotae;Verrucomicrobiotales;Akkermansiaceae;Akkermansia;Akkermansia muciniphila	Akkermansia muciniphila	89429/90774(98.52%)	92/92
ERR4334010	Bacteria;Verrucomicrobiota;Opitutae;Puniceicoccales;f__CAG-312;g__Merdousia;g__Merdousia MSSCI00297590_s	g__Merdousia MSSCI00297590_s	41039/86742(47.31%)	76/90
ERR4334010	Bacteria;Verrucomicrobiota;Verrucomicrobiotae;Verrucomicrobiotales;Akkermansiaceae;Akkermansia;Akkermansia KQ968618_s	Akkermansia KQ968618_s	40504/90225(44.89%)	78/92
ERR4334011	Bacteria;Verrucomicrobiota;Verrucomicrobiotae;Verrucomicrobiotales;Akkermansiaceae;Akkermansia;Akkermansia muciniphila	Akkermansia muciniphila	47384/90774(52.2%)	81/92
ERR4334013	Bacteria;Verrucomicrobiota;Verrucomicrobiotae;Verrucomicrobiotales;Akkermansiaceae;Akkermansia;Akkermansia muciniphila	Akkermansia muciniphila	90774/90774(100%)	92/92
ERR4334016	Bacteria;Verrucomicrobiota;Verrucomicrobiotae;Verrucomicrobiotales;Akkermansiaceae;Akkermansia;Akkermansia muciniphila	Akkermansia muciniphila	90666/90774(99.88%)	92/92
ERR4334017	Bacteria;Verrucomicrobiota;Opitutae;Puniceicoccales;f__CAG-312;g__Merdousia;g__Merdousia MSSCM00784928_s	g__Merdousia MSSCM00784928_s	80670/88251(91.41%)	90/90
ERR4334021	Bacteria;Verrucomicrobiota;Opitutae;Puniceicoccales;f__CAG-312;g__Merdousia;g__Merdousia MSSCM00784928_s	g__Merdousia MSSCM00784928_s	86780/88251(98.33%)	90/90
ERR4334021	Bacteria;Verrucomicrobiota;Verrucomicrobiotae;Verrucomicrobiotales;Akkermansiaceae;Akkermansia;Akkermansia muciniphila	Akkermansia muciniphila	87938/90774(96.88%)	92/92
ERR4334022	Bacteria;Verrucomicrobiota;Opitutae;Puniceicoccales;f__CAG-312;g__Merdousia;g__Merdousia MSSCI00297590_s	g__Merdousia MSSCI00297590_s	85760/86742(98.87%)	90/90
ERR4334022	Bacteria;Verrucomicrobiota;Opitutae;Puniceicoccales;f__CAG-312;g__Merdousia;g__Merdousia MSSCM00599252_s	g__Merdousia MSSCM00599252_s	49086/87984(55.79%)	82/91
ERR4334022	Bacteria;Verrucomicrobiota;Opitutae;Puniceicoccales;f__UBA9783;MSSCM00801188_g;MSSCM00801188_g MSSCM00801188_s	MSSCM00801188_g MSSCM00801188_s	83512/83592(99.9%)	87/87
ERR4334022	Bacteria;Verrucomicrobiota;Verrucomicrobiotae;Verrucomicrobiotales;Akkermansiaceae;Akkermansia;Akkermansia muciniphila	Akkermansia muciniphila	89709/90774(98.83%)	92/92
ERR4334024	Bacteria;Verrucomicrobiota;Verrucomicrobiotae;Verrucomicrobiotales;Akkermansiaceae;Akkermansia;Akkermansia muciniphila	Akkermansia muciniphila	89891/90774(99.03%)	92/92
ERR4334026	Bacteria;Verrucomicrobiota;Verrucomicrobiotae;Verrucomicrobiotales;Akkermansiaceae;Akkermansia;Akkermansia muciniphila	Akkermansia muciniphila	89762/90774(98.89%)	92/92
ERR4334027	Bacteria;Verrucomicrobiota;Verrucomicrobiotae;Verrucomicrobiotales;Akkermansiaceae;Akkermansia;Akkermansia muciniphila	Akkermansia muciniphila	89296/90774(98.37%)	92/92
ERR4334029	Bacteria;Verrucomicrobiota;Verrucomicrobiotae;Verrucomicrobiotales;Akkermansiaceae;Akkermansia;Akkermansia muciniphila	Akkermansia muciniphila	89786/90774(98.91%)	92/92
ERR4334031	Bacteria;Verrucomicrobiota;Verrucomicrobiotae;Verrucomicrobiotales;Akkermansiaceae;Akkermansia;Akkermansia muciniphila	Akkermansia muciniphila	89652/90774(98.76%)	92/92
ERR4334032	Bacteria;Verrucomicrobiota;Opitutae;Puniceicoccales;f__CAG-312;g__Merdousia;g__Merdousia MSSCI00297590_s	g__Merdousia MSSCI00297590_s	84202/86742(97.07%)	90/90
ERR4334032	Bacteria;Verrucomicrobiota;Verrucomicrobiotae;Verrucomicrobiotales;Akkermansiaceae;Akkermansia;Akkermansia muciniphila	Akkermansia muciniphila	88569/90774(97.57%)	92/92
ERR4334033	Bacteria;Verrucomicrobiota;Verrucomicrobiotae;Verrucomicrobiotales;Akkermansiaceae;Akkermansia;Akkermansia KQ968618_s	Akkermansia KQ968618_s	82032/90225(90.92%)	92/92
ERR4334033	Bacteria;Verrucomicrobiota;Verrucomicrobiotae;Verrucomicrobiotales;Akkermansiaceae;Akkermansia;Akkermansia VVNA_s	Akkermansia VVNA_s	51656/90129(57.31%)	86/92
ERR4334034	Bacteria;Verrucomicrobiota;Verrucomicrobiotae;Verrucomicrobiotales;Akkermansiaceae;Akkermansia;Akkermansia muciniphila	Akkermansia muciniphila	28363/90774(31.25%)	66/92
ERR4334036	Bacteria;Verrucomicrobiota;Verrucomicrobiotae;Verrucomicrobiotales;Akkermansiaceae;Akkermansia;Akkermansia muciniphila	Akkermansia muciniphila	90554/90774(99.76%)	92/92
ERR4334037	Bacteria;Verrucomicrobiota;Verrucomicrobiotae;Verrucomicrobiotales;Akkermansiaceae;Akkermansia;Akkermansia muciniphila	Akkermansia muciniphila	89725/90774(98.84%)	92/92
ERR4334038	Bacteria;Verrucomicrobiota;Verrucomicrobiotae;Verrucomicrobiotales;Akkermansiaceae;Akkermansia;Akkermansia muciniphila	Akkermansia muciniphila	89660/90774(98.77%)	92/92
ERR4334039	Bacteria;Verrucomicrobiota;Verrucomicrobiotae;Verrucomicrobiotales;Akkermansiaceae;Akkermansia;Akkermansia muciniphila	Akkermansia muciniphila	86945/90774(95.78%)	92/92
ERR4334040	Bacteria;Verrucomicrobiota;Opitutae;Puniceicoccales;f__CAG-312;g__Merdousia;g__Merdousia MSSCM00784928_s	g__Merdousia MSSCM00784928_s	77482/88251(87.8%)	89/90
ERR4334040	Bacteria;Verrucomicrobiota;Verrucomicrobiotae;Verrucomicrobiotales;Akkermansiaceae;Akkermansia;Akkermansia muciniphila	Akkermansia muciniphila	89997/90774(99.14%)	92/92
ERR4334041	Bacteria;Verrucomicrobiota;Verrucomicrobiotae;Verrucomicrobiotales;Akkermansiaceae;Akkermansia;Akkermansia muciniphila	Akkermansia muciniphila	89613/90774(98.72%)	92/92
ERR4334042	Bacteria;Verrucomicrobiota;Verrucomicrobiotae;Verrucomicrobiotales;Akkermansiaceae;Akkermansia;Akkermansia muciniphila	Akkermansia muciniphila	90737/90774(99.96%)	92/92
ERR4334043	Bacteria;Verrucomicrobiota;Opitutae;Puniceicoccales;f__CAG-312;g__Merdousia;g__Merdousia MSSCM00784928_s	g__Merdousia MSSCM00784928_s	88161/88251(99.9%)	90/90
ERR4334043	Bacteria;Verrucomicrobiota;Opitutae;Puniceicoccales;f__CAG-312;g__UMGS1490;g__UMGS1490 MSSCI00191193_s	g__UMGS1490 MSSCI00191193_s	56899/87960(64.69%)	87/92
ERR4334043	Bacteria;Verrucomicrobiota;Verrucomicrobiotae;Verrucomicrobiotales;Akkermansiaceae;Akkermansia;Akkermansia KQ968618_s	Akkermansia KQ968618_s	84094/90225(93.2%)	92/92
ERR4334043	Bacteria;Verrucomicrobiota;Verrucomicrobiotae;Verrucomicrobiotales;Akkermansiaceae;Akkermansia;Akkermansia MSSCM00518929_s	Akkermansia MSSCM00518929_s	25234/84777(29.77%)	70/87
ERR4334043	Bacteria;Verrucomicrobiota;Verrucomicrobiotae;Verrucomicrobiotales;Akkermansiaceae;Akkermansia;Akkermansia MSSCM00518982_s	Akkermansia MSSCM00518982_s	82943/88338(93.89%)	88/88
ERR4334043	Bacteria;Verrucomicrobiota;Verrucomicrobiotae;Verrucomicrobiotales;Akkermansiaceae;Akkermansia;Akkermansia VVNA_s	Akkermansia VVNA_s	55643/90129(61.74%)	88/92
ERR4334044	Bacteria;Verrucomicrobiota;Opitutae;Puniceicoccales;f__CAG-312;g__Merdousia;g__Merdousia MSSCM00784928_s	g__Merdousia MSSCM00784928_s	87552/88251(99.21%)	90/90
ERR4334044	Bacteria;Verrucomicrobiota;Verrucomicrobiotae;Verrucomicrobiotales;Akkermansiaceae;Akkermansia;Akkermansia muciniphila	Akkermansia muciniphila	90561/90774(99.77%)	92/92
ERR4334045	Bacteria;Verrucomicrobiota;Verrucomicrobiotae;Verrucomicrobiotales;Akkermansiaceae;Akkermansia;Akkermansia massiliensis	Akkermansia massiliensis	85882/90075(95.34%)	92/92
ERR4334045	Bacteria;Verrucomicrobiota;Verrucomicrobiotae;Verrucomicrobiotales;Akkermansiaceae;Akkermansia;Akkermansia PJKB_s	Akkermansia PJKB_s	24561/89976(27.3%)	68/92
ERR4334046	Bacteria;Verrucomicrobiota;Verrucomicrobiotae;Verrucomicrobiotales;Akkermansiaceae;Akkermansia;Akkermansia muciniphila	Akkermansia muciniphila	39874/90774(43.93%)	78/92
ERR4334048	Bacteria;Verrucomicrobiota;Verrucomicrobiotae;Verrucomicrobiotales;Akkermansiaceae;Akkermansia;Akkermansia muciniphila	Akkermansia muciniphila	90757/90774(99.98%)	92/92
ERR4334049	Bacteria;Verrucomicrobiota;Verrucomicrobiotae;Verrucomicrobiotales;Akkermansiaceae;Akkermansia;Akkermansia muciniphila	Akkermansia muciniphila	90629/90774(99.84%)	92/92
ERR4334051	Bacteria;Verrucomicrobiota;Verrucomicrobiotae;Verrucomicrobiotales;Akkermansiaceae;Akkermansia;Akkermansia KQ968618_s	Akkermansia KQ968618_s	41059/90225(45.51%)	80/92
ERR4334052	Bacteria;Verrucomicrobiota;Verrucomicrobiotae;Verrucomicrobiotales;Akkermansiaceae;Akkermansia;Akkermansia muciniphila	Akkermansia muciniphila	89873/90774(99.01%)	92/92
ERR4334053	Bacteria;Verrucomicrobiota;Verrucomicrobiotae;Verrucomicrobiotales;Akkermansiaceae;Akkermansia;Akkermansia muciniphila	Akkermansia muciniphila	89225/90774(98.29%)	92/92
ERR4334055	Bacteria;Verrucomicrobiota;Verrucomicrobiotae;Verrucomicrobiotales;Akkermansiaceae;Akkermansia;Akkermansia muciniphila	Akkermansia muciniphila	90081/90774(99.24%)	92/92
ERR4334056	Bacteria;Verrucomicrobiota;Verrucomicrobiotae;Verrucomicrobiotales;Akkermansiaceae;Akkermansia;Akkermansia muciniphila	Akkermansia muciniphila	90703/90774(99.92%)	92/92
ERR4334057	Bacteria;Verrucomicrobiota;Verrucomicrobiotae;Verrucomicrobiotales;Akkermansiaceae;Akkermansia;Akkermansia muciniphila	Akkermansia muciniphila	86573/90774(95.37%)	91/92
ERR4334058	Bacteria;Verrucomicrobiota;Verrucomicrobiotae;Verrucomicrobiotales;Akkermansiaceae;Akkermansia;Akkermansia massiliensis	Akkermansia massiliensis	87684/90075(97.35%)	92/92
ERR4334061	Bacteria;Verrucomicrobiota;Opitutae;Puniceicoccales;f__CAG-312;g__Merdousia;g__Merdousia MSSCM00599252_s	g__Merdousia MSSCM00599252_s	34305/87984(38.99%)	72/91
ERR4334061	Bacteria;Verrucomicrobiota;Verrucomicrobiotae;Verrucomicrobiotales;Akkermansiaceae;Akkermansia;Akkermansia massiliensis	Akkermansia massiliensis	85230/90075(94.62%)	92/92
ERR4334062	Bacteria;Verrucomicrobiota;Verrucomicrobiotae;Verrucomicrobiotales;Akkermansiaceae;Akkermansia;Akkermansia muciniphila	Akkermansia muciniphila	89889/90774(99.03%)	92/92
ERR4334063	Bacteria;Verrucomicrobiota;Opitutae;Puniceicoccales;f__CAG-312;g__Merdousia;g__Merdousia MSSCM00784928_s	g__Merdousia MSSCM00784928_s	88234/88251(99.98%)	90/90
ERR4334063	Bacteria;Verrucomicrobiota;Verrucomicrobiotae;Verrucomicrobiotales;Akkermansiaceae;Akkermansia;Akkermansia muciniphila	Akkermansia muciniphila	77223/90774(85.07%)	91/92
ERR4334064	Bacteria;Verrucomicrobiota;Verrucomicrobiotae;Verrucomicrobiotales;Akkermansiaceae;Akkermansia;Akkermansia muciniphila	Akkermansia muciniphila	89675/90774(98.79%)	92/92
ERR4334065	Bacteria;Verrucomicrobiota;Verrucomicrobiotae;Verrucomicrobiotales;Akkermansiaceae;Akkermansia;Akkermansia KQ968618_s	Akkermansia KQ968618_s	76534/90225(84.83%)	92/92
ERR4334065	Bacteria;Verrucomicrobiota;Verrucomicrobiotae;Verrucomicrobiotales;Akkermansiaceae;Akkermansia;Akkermansia VVNA_s	Akkermansia VVNA_s	42511/90129(47.17%)	77/92
ERR4334066	Bacteria;Verrucomicrobiota;Opitutae;Puniceicoccales;f__CAG-312;g__Merdousia;g__Merdousia MSSCM00784928_s	g__Merdousia MSSCM00784928_s	88198/88251(99.94%)	90/90
ERR4334066	Bacteria;Verrucomicrobiota;Verrucomicrobiotae;Verrucomicrobiotales;Akkermansiaceae;Akkermansia;Akkermansia massiliensis	Akkermansia massiliensis	88527/90075(98.28%)	92/92
ERR4334067	Bacteria;Verrucomicrobiota;Verrucomicrobiotae;Verrucomicrobiotales;Akkermansiaceae;Akkermansia;Akkermansia muciniphila	Akkermansia muciniphila	81051/90774(89.29%)	92/92
ERR4334069	Bacteria;Verrucomicrobiota;Opitutae;Puniceicoccales;f__CAG-312;g__Merdousia;g__Merdousia MSSCI00191162_s	g__Merdousia MSSCI00191162_s	53378/86952(61.39%)	81/90
ERR4334069	Bacteria;Verrucomicrobiota;Opitutae;Puniceicoccales;f__CAG-312;g__Merdousia;g__Merdousia MSSCI00297590_s	g__Merdousia MSSCI00297590_s	86742/86742(100%)	90/90
ERR4334069	Bacteria;Verrucomicrobiota;Opitutae;Puniceicoccales;f__CAG-312;g__Merdousia;g__Merdousia MSSCM00599252_s	g__Merdousia MSSCM00599252_s	36618/87984(41.62%)	77/91
ERR4334069	Bacteria;Verrucomicrobiota;Opitutae;Puniceicoccales;f__CAG-312;g__UMGS1490;g__UMGS1490 MSSCI00192476_s	g__UMGS1490 MSSCI00192476_s	19673/63066(31.19%)	58/71
ERR4334069	Bacteria;Verrucomicrobiota;Verrucomicrobiotae;Verrucomicrobiotales;Akkermansiaceae;Akkermansia;Akkermansia muciniphila	Akkermansia muciniphila	89609/90774(98.72%)	92/92
ERR4334070	Bacteria;Verrucomicrobiota;Verrucomicrobiotae;Verrucomicrobiotales;Akkermansiaceae;Akkermansia;Akkermansia muciniphila	Akkermansia muciniphila	89991/90774(99.14%)	92/92
ERR4334071	Bacteria;Verrucomicrobiota;Opitutae;Puniceicoccales;f__CAG-312;g__Merdousia;g__Merdousia MSSCI00297590_s	g__Merdousia MSSCI00297590_s	86009/86742(99.15%)	90/90
ERR4334071	Bacteria;Verrucomicrobiota;Verrucomicrobiotae;Verrucomicrobiotales;Akkermansiaceae;Akkermansia;Akkermansia muciniphila	Akkermansia muciniphila	89849/90774(98.98%)	92/92
ERR4334072	Bacteria;Verrucomicrobiota;Opitutae;Puniceicoccales;f__CAG-312;g__Merdousia;g__Merdousia MSSCI00297590_s	g__Merdousia MSSCI00297590_s	82722/86742(95.37%)	90/90
ERR4334072	Bacteria;Verrucomicrobiota;Verrucomicrobiotae;Verrucomicrobiotales;Akkermansiaceae;Akkermansia;Akkermansia muciniphila	Akkermansia muciniphila	68387/90774(75.34%)	90/92
ERR4334073	Bacteria;Verrucomicrobiota;Opitutae;Puniceicoccales;f__CAG-312;g__Merdousia;g__Merdousia MSSCI00191162_s	g__Merdousia MSSCI00191162_s	86249/86952(99.19%)	90/90
ERR4334073	Bacteria;Verrucomicrobiota;Verrucomicrobiotae;Verrucomicrobiotales;Akkermansiaceae;Akkermansia;Akkermansia massiliensis	Akkermansia massiliensis	85044/90075(94.41%)	91/92
ERR4334074	Bacteria;Verrucomicrobiota;Verrucomicrobiotae;Verrucomicrobiotales;Akkermansiaceae;Akkermansia;Akkermansia muciniphila	Akkermansia muciniphila	90719/90774(99.94%)	92/92
ERR4334075	Bacteria;Verrucomicrobiota;Verrucomicrobiotae;Verrucomicrobiotales;Akkermansiaceae;Akkermansia;Akkermansia muciniphila	Akkermansia muciniphila	85809/90774(94.53%)	90/92
ERR4334077	Bacteria;Verrucomicrobiota;Opitutae;Puniceicoccales;f__CAG-312;g__Merdousia;g__Merdousia MSSCM00784928_s	g__Merdousia MSSCM00784928_s	84603/88251(95.87%)	90/90
ERR4334078	Bacteria;Verrucomicrobiota;Verrucomicrobiotae;Verrucomicrobiotales;Akkermansiaceae;Akkermansia;Akkermansia muciniphila	Akkermansia muciniphila	90762/90774(99.99%)	92/92
ERR4334079	Bacteria;Verrucomicrobiota;Verrucomicrobiotae;Verrucomicrobiotales;Akkermansiaceae;Akkermansia;Akkermansia muciniphila	Akkermansia muciniphila	24933/90774(27.47%)	65/92
ERR4334080	Bacteria;Verrucomicrobiota;Opitutae;Puniceicoccales;f__CAG-312;g__Merdousia;g__Merdousia MSSCM00599252_s	g__Merdousia MSSCM00599252_s	22576/87984(25.66%)	59/91
ERR4334080	Bacteria;Verrucomicrobiota;Verrucomicrobiotae;Verrucomicrobiotales;Akkermansiaceae;Akkermansia;Akkermansia muciniphila	Akkermansia muciniphila	89553/90774(98.65%)	92/92
ERR4334082	Bacteria;Verrucomicrobiota;Opitutae;Puniceicoccales;f__UBA9783;MSSCM00801188_g;MSSCM00801188_g MSSCM00801188_s	MSSCM00801188_g MSSCM00801188_s	77291/83592(92.46%)	87/87
ERR4334082	Bacteria;Verrucomicrobiota;Verrucomicrobiotae;Verrucomicrobiotales;Akkermansiaceae;Akkermansia;Akkermansia muciniphila	Akkermansia muciniphila	31110/90774(34.27%)	75/92
ERR4334083	Bacteria;Verrucomicrobiota;Opitutae;Puniceicoccales;f__CAG-312;g__Merdousia;g__Merdousia MSSCM00784928_s	g__Merdousia MSSCM00784928_s	87090/88251(98.68%)	90/90
ERR4334083	Bacteria;Verrucomicrobiota;Verrucomicrobiotae;Verrucomicrobiotales;Akkermansiaceae;Akkermansia;Akkermansia muciniphila	Akkermansia muciniphila	89495/90774(98.59%)	92/92
ERR4334084	Bacteria;Verrucomicrobiota;Opitutae;Puniceicoccales;f__CAG-312;g__Merdousia;g__Merdousia MSSCI00297590_s	g__Merdousia MSSCI00297590_s	84660/86742(97.6%)	90/90
ERR4334084	Bacteria;Verrucomicrobiota;Opitutae;Puniceicoccales;f__CAG-312;g__Merdousia;g__Merdousia MSSCM00599252_s	g__Merdousia MSSCM00599252_s	29385/87984(33.4%)	73/91
ERR4334084	Bacteria;Verrucomicrobiota;Verrucomicrobiotae;Verrucomicrobiotales;Akkermansiaceae;Akkermansia;Akkermansia muciniphila	Akkermansia muciniphila	87151/90774(96.01%)	92/92
ERR4334085	Bacteria;Verrucomicrobiota;Verrucomicrobiotae;Verrucomicrobiotales;Akkermansiaceae;Akkermansia;Akkermansia muciniphila	Akkermansia muciniphila	89355/90774(98.44%)	92/92
ERR4334086	Bacteria;Verrucomicrobiota;Verrucomicrobiotae;Verrucomicrobiotales;Akkermansiaceae;Akkermansia;Akkermansia muciniphila	Akkermansia muciniphila	88939/90774(97.98%)	92/92
ERR4334087	Bacteria;Verrucomicrobiota;Opitutae;Puniceicoccales;f__CAG-312;g__Merdousia;g__Merdousia MSSCM00784928_s	g__Merdousia MSSCM00784928_s	87681/88251(99.35%)	90/90
ERR4334087	Bacteria;Verrucomicrobiota;Verrucomicrobiotae;Verrucomicrobiotales;Akkermansiaceae;Akkermansia;Akkermansia muciniphila	Akkermansia muciniphila	89703/90774(98.82%)	92/92
ERR4334089	Bacteria;Verrucomicrobiota;Verrucomicrobiotae;Verrucomicrobiotales;Akkermansiaceae;Akkermansia;Akkermansia massiliensis	Akkermansia massiliensis	84998/90075(94.36%)	92/92
ERR4334090	Bacteria;Verrucomicrobiota;Verrucomicrobiotae;Verrucomicrobiotales;Akkermansiaceae;Akkermansia;Akkermansia muciniphila	Akkermansia muciniphila	88830/90774(97.86%)	92/92
ERR4334091	Bacteria;Verrucomicrobiota;Verrucomicrobiotae;Verrucomicrobiotales;Akkermansiaceae;Akkermansia;Akkermansia muciniphila	Akkermansia muciniphila	90739/90774(99.96%)	92/92
ERR4334092	Bacteria;Verrucomicrobiota;Verrucomicrobiotae;Verrucomicrobiotales;Akkermansiaceae;Akkermansia;Akkermansia massiliensis	Akkermansia massiliensis	88279/90075(98.01%)	92/92
ERR4334094	Bacteria;Verrucomicrobiota;Verrucomicrobiotae;Verrucomicrobiotales;Akkermansiaceae;Akkermansia;Akkermansia muciniphila	Akkermansia muciniphila	90647/90774(99.86%)	92/92
ERR4334095	Bacteria;Verrucomicrobiota;Verrucomicrobiotae;Verrucomicrobiotales;Akkermansiaceae;Akkermansia;Akkermansia muciniphila	Akkermansia muciniphila	34337/90774(37.83%)	72/92
ERR4334096	Bacteria;Verrucomicrobiota;Verrucomicrobiotae;Verrucomicrobiotales;Akkermansiaceae;Akkermansia;Akkermansia muciniphila	Akkermansia muciniphila	90603/90774(99.81%)	92/92
ERR4334097	Bacteria;Verrucomicrobiota;Opitutae;Puniceicoccales;f__CAG-312;g__Merdousia;g__Merdousia MSSCI00297590_s	g__Merdousia MSSCI00297590_s	86741/86742(100%)	90/90
ERR4334097	Bacteria;Verrucomicrobiota;Opitutae;Puniceicoccales;f__CAG-312;g__Merdousia;g__Merdousia MSSCM00599252_s	g__Merdousia MSSCM00599252_s	29296/87984(33.3%)	71/91
ERR4334097	Bacteria;Verrucomicrobiota;Verrucomicrobiotae;Verrucomicrobiotales;Akkermansiaceae;Akkermansia;Akkermansia muciniphila	Akkermansia muciniphila	88388/90774(97.37%)	92/92
ERR4334098	Bacteria;Verrucomicrobiota;Verrucomicrobiotae;Verrucomicrobiotales;Akkermansiaceae;Akkermansia;Akkermansia muciniphila	Akkermansia muciniphila	89688/90774(98.8%)	92/92
ERR4334101	Bacteria;Verrucomicrobiota;Verrucomicrobiotae;Verrucomicrobiotales;Akkermansiaceae;Akkermansia;Akkermansia muciniphila	Akkermansia muciniphila	90502/90774(99.7%)	92/92
ERR4334102	Bacteria;Verrucomicrobiota;Verrucomicrobiotae;Verrucomicrobiotales;Akkermansiaceae;Akkermansia;Akkermansia massiliensis	Akkermansia massiliensis	87598/90075(97.25%)	92/92
ERR4334104	Bacteria;Verrucomicrobiota;Verrucomicrobiotae;Verrucomicrobiotales;Akkermansiaceae;Akkermansia;Akkermansia KQ968618_s	Akkermansia KQ968618_s	83777/90225(92.85%)	92/92
ERR4334104	Bacteria;Verrucomicrobiota;Verrucomicrobiotae;Verrucomicrobiotales;Akkermansiaceae;Akkermansia;Akkermansia VVNA_s	Akkermansia VVNA_s	55184/90129(61.23%)	89/92
ERR4334105	Bacteria;Verrucomicrobiota;Verrucomicrobiotae;Verrucomicrobiotales;Akkermansiaceae;Akkermansia;Akkermansia muciniphila	Akkermansia muciniphila	90687/90774(99.9%)	92/92
ERR4334106	Bacteria;Verrucomicrobiota;Verrucomicrobiotae;Verrucomicrobiotales;Akkermansiaceae;Akkermansia;Akkermansia muciniphila	Akkermansia muciniphila	41979/90774(46.25%)	73/92
ERR4334107	Bacteria;Verrucomicrobiota;Verrucomicrobiotae;Verrucomicrobiotales;Akkermansiaceae;Akkermansia;Akkermansia muciniphila	Akkermansia muciniphila	89699/90774(98.82%)	92/92
ERR4334108	Bacteria;Verrucomicrobiota;Verrucomicrobiotae;Verrucomicrobiotales;Akkermansiaceae;Akkermansia;Akkermansia muciniphila	Akkermansia muciniphila	89677/90774(98.79%)	92/92
ERR4334110	Bacteria;Verrucomicrobiota;Opitutae;Puniceicoccales;f__CAG-312;g__Merdousia;g__Merdousia MSSCI00191162_s	g__Merdousia MSSCI00191162_s	59676/86952(68.63%)	89/90
ERR4334110	Bacteria;Verrucomicrobiota;Opitutae;Puniceicoccales;f__CAG-312;g__Merdousia;g__Merdousia MSSCI00297590_s	g__Merdousia MSSCI00297590_s	76064/86742(87.69%)	90/90
ERR4334110	Bacteria;Verrucomicrobiota;Verrucomicrobiotae;Verrucomicrobiotales;Akkermansiaceae;Akkermansia;Akkermansia muciniphila	Akkermansia muciniphila	51144/90774(56.34%)	86/92
ERR4334112	Bacteria;Verrucomicrobiota;Verrucomicrobiotae;Verrucomicrobiotales;Akkermansiaceae;Akkermansia;Akkermansia muciniphila	Akkermansia muciniphila	65607/90774(72.28%)	91/92
ERR4334113	Bacteria;Verrucomicrobiota;Opitutae;Puniceicoccales;f__CAG-312;g__Merdousia;g__Merdousia MSSCI00297590_s	g__Merdousia MSSCI00297590_s	86048/86742(99.2%)	90/90
ERR4334113	Bacteria;Verrucomicrobiota;Verrucomicrobiotae;Verrucomicrobiotales;Akkermansiaceae;Akkermansia;Akkermansia muciniphila	Akkermansia muciniphila	89741/90774(98.86%)	92/92
ERR4334114	Bacteria;Verrucomicrobiota;Verrucomicrobiotae;Verrucomicrobiotales;Akkermansiaceae;Akkermansia;Akkermansia massiliensis	Akkermansia massiliensis	86046/90075(95.53%)	92/92
ERR4334114	Bacteria;Verrucomicrobiota;Verrucomicrobiotae;Verrucomicrobiotales;Akkermansiaceae;Akkermansia;Akkermansia PJKB_s	Akkermansia PJKB_s	24770/89976(27.53%)	77/92
ERR4334116	Bacteria;Verrucomicrobiota;Verrucomicrobiotae;Verrucomicrobiotales;Akkermansiaceae;Akkermansia;Akkermansia muciniphila	Akkermansia muciniphila	89851/90774(98.98%)	92/92
ERR4334117	Bacteria;Verrucomicrobiota;Opitutae;Puniceicoccales;f__CAG-312;g__Merdousia;g__Merdousia MSSCM00784928_s	g__Merdousia MSSCM00784928_s	29443/88251(33.36%)	73/90
ERR4334119	Bacteria;Verrucomicrobiota;Verrucomicrobiotae;Verrucomicrobiotales;Akkermansiaceae;Akkermansia;Akkermansia massiliensis	Akkermansia massiliensis	82934/90075(92.07%)	92/92
ERR4334120	Bacteria;Verrucomicrobiota;Verrucomicrobiotae;Verrucomicrobiotales;Akkermansiaceae;Akkermansia;Akkermansia KQ968618_s	Akkermansia KQ968618_s	86601/90225(95.98%)	92/92
ERR4334120	Bacteria;Verrucomicrobiota;Verrucomicrobiotae;Verrucomicrobiotales;Akkermansiaceae;Akkermansia;Akkermansia VVNA_s	Akkermansia VVNA_s	64221/90129(71.25%)	91/92
ERR4334121	Bacteria;Verrucomicrobiota;Verrucomicrobiotae;Verrucomicrobiotales;Akkermansiaceae;Akkermansia;Akkermansia massiliensis	Akkermansia massiliensis	90075/90075(100%)	92/92
ERR4334122	Bacteria;Verrucomicrobiota;Opitutae;Puniceicoccales;f__CAG-312;g__Merdousia;g__Merdousia MSSCI00297590_s	g__Merdousia MSSCI00297590_s	77188/86742(88.99%)	90/90
ERR4334122	Bacteria;Verrucomicrobiota;Verrucomicrobiotae;Verrucomicrobiotales;Akkermansiaceae;Akkermansia;Akkermansia KQ968618_s	Akkermansia KQ968618_s	67304/90225(74.6%)	92/92
ERR4334122	Bacteria;Verrucomicrobiota;Verrucomicrobiotae;Verrucomicrobiotales;Akkermansiaceae;Akkermansia;Akkermansia VVNA_s	Akkermansia VVNA_s	35173/90129(39.03%)	72/92
ERR4334123	Bacteria;Verrucomicrobiota;Verrucomicrobiotae;Verrucomicrobiotales;Akkermansiaceae;Akkermansia;Akkermansia muciniphila	Akkermansia muciniphila	62001/90774(68.3%)	87/92
ERR4334124	Bacteria;Verrucomicrobiota;Verrucomicrobiotae;Verrucomicrobiotales;Akkermansiaceae;Akkermansia;Akkermansia massiliensis	Akkermansia massiliensis	55965/90075(62.13%)	87/92
ERR4334125	Bacteria;Verrucomicrobiota;Verrucomicrobiotae;Verrucomicrobiotales;Akkermansiaceae;Akkermansia;Akkermansia muciniphila	Akkermansia muciniphila	87316/90774(96.19%)	92/92
ERR4334126	Bacteria;Verrucomicrobiota;Verrucomicrobiotae;Verrucomicrobiotales;Akkermansiaceae;Akkermansia;Akkermansia muciniphila	Akkermansia muciniphila	89116/90774(98.17%)	92/92
ERR4334127	Bacteria;Verrucomicrobiota;Verrucomicrobiotae;Verrucomicrobiotales;Akkermansiaceae;Akkermansia;Akkermansia muciniphila	Akkermansia muciniphila	89498/90774(98.59%)	92/92
ERR4334128	Bacteria;Verrucomicrobiota;Opitutae;Puniceicoccales;f__CAG-312;g__Merdousia;g__Merdousia MSSCM00784928_s	g__Merdousia MSSCM00784928_s	88119/88251(99.85%)	90/90
ERR4334128	Bacteria;Verrucomicrobiota;Verrucomicrobiotae;Verrucomicrobiotales;Akkermansiaceae;Akkermansia;Akkermansia massiliensis	Akkermansia massiliensis	87806/90075(97.48%)	92/92
ERR4334128	Bacteria;Verrucomicrobiota;Verrucomicrobiotae;Verrucomicrobiotales;Akkermansiaceae;Akkermansia;Akkermansia PJKB_s	Akkermansia PJKB_s	26032/89976(28.93%)	77/92
ERR4334129	Bacteria;Verrucomicrobiota;Opitutae;Puniceicoccales;f__UBA9783;MSSCM00801188_g;MSSCM00801188_g MSSCM00801188_s	MSSCM00801188_g MSSCM00801188_s	78014/83592(93.33%)	87/87
ERR4334129	Bacteria;Verrucomicrobiota;Verrucomicrobiotae;Verrucomicrobiotales;Akkermansiaceae;Akkermansia;Akkermansia massiliensis	Akkermansia massiliensis	88356/90075(98.09%)	92/92
ERR4334131	Bacteria;Verrucomicrobiota;Verrucomicrobiotae;Verrucomicrobiotales;Akkermansiaceae;Akkermansia;Akkermansia muciniphila	Akkermansia muciniphila	74953/90774(82.57%)	91/92
ERR4334132	Bacteria;Verrucomicrobiota;Verrucomicrobiotae;Verrucomicrobiotales;Akkermansiaceae;Akkermansia;Akkermansia massiliensis	Akkermansia massiliensis	89966/90075(99.88%)	92/92
ERR4334133	Bacteria;Verrucomicrobiota;Verrucomicrobiotae;Verrucomicrobiotales;Akkermansiaceae;Akkermansia;Akkermansia muciniphila	Akkermansia muciniphila	45253/90774(49.85%)	81/92
ERR4334135	Bacteria;Verrucomicrobiota;Opitutae;Puniceicoccales;f__CAG-312;g__UMGS1490;g__UMGS1490 MSSCI00191193_s	g__UMGS1490 MSSCI00191193_s	25790/87960(29.32%)	61/92
ERR4334135	Bacteria;Verrucomicrobiota;Verrucomicrobiotae;Verrucomicrobiotales;Akkermansiaceae;Akkermansia;Akkermansia muciniphila	Akkermansia muciniphila	82709/90774(91.12%)	92/92
ERR4334137	Bacteria;Verrucomicrobiota;Verrucomicrobiotae;Verrucomicrobiotales;Akkermansiaceae;Akkermansia;Akkermansia muciniphila	Akkermansia muciniphila	89544/90774(98.64%)	92/92
ERR4334139	Bacteria;Verrucomicrobiota;Opitutae;Puniceicoccales;f__CAG-312;g__Merdousia;g__Merdousia MSSCM00850442_s	g__Merdousia MSSCM00850442_s	22341/86730(25.76%)	36/89
ERR4334139	Bacteria;Verrucomicrobiota;Opitutae;Puniceicoccales;f__CAG-312;g__Merdousia;g__Merdousia MSSCM01005828_s	g__Merdousia MSSCM01005828_s	61357/62103(98.8%)	56/56
ERR4334140	Bacteria;Verrucomicrobiota;Verrucomicrobiotae;Verrucomicrobiotales;Akkermansiaceae;Akkermansia;Akkermansia muciniphila	Akkermansia muciniphila	90716/90774(99.94%)	92/92
ERR4334141	Bacteria;Verrucomicrobiota;Verrucomicrobiotae;Verrucomicrobiotales;Akkermansiaceae;Akkermansia;Akkermansia muciniphila	Akkermansia muciniphila	90503/90774(99.7%)	92/92
ERR4334142	Bacteria;Verrucomicrobiota;Verrucomicrobiotae;Verrucomicrobiotales;Akkermansiaceae;Akkermansia;Akkermansia muciniphila	Akkermansia muciniphila	39955/90774(44.02%)	78/92
ERR4334143	Bacteria;Verrucomicrobiota;Verrucomicrobiotae;Verrucomicrobiotales;Akkermansiaceae;Akkermansia;Akkermansia muciniphila	Akkermansia muciniphila	89774/90774(98.9%)	92/92
ERR4334145	Bacteria;Verrucomicrobiota;Verrucomicrobiotae;Verrucomicrobiotales;Akkermansiaceae;Akkermansia;Akkermansia muciniphila	Akkermansia muciniphila	24737/90774(27.25%)	66/92
ERR4334146	Bacteria;Verrucomicrobiota;Opitutae;Puniceicoccales;f__CAG-312;g__Merdousia;g__Merdousia MSSCI00191236_s	g__Merdousia MSSCI00191236_s	82951/83430(99.43%)	83/84
ERR4334146	Bacteria;Verrucomicrobiota;Opitutae;Puniceicoccales;f__CAG-312;g__Merdousia;g__Merdousia MSSCM00599252_s	g__Merdousia MSSCM00599252_s	30500/87984(34.67%)	71/91
ERR4334146	Bacteria;Verrucomicrobiota;Verrucomicrobiotae;Verrucomicrobiotales;Akkermansiaceae;Akkermansia;Akkermansia muciniphila	Akkermansia muciniphila	89657/90774(98.77%)	92/92
ERR4334147	Bacteria;Verrucomicrobiota;Verrucomicrobiotae;Verrucomicrobiotales;Akkermansiaceae;Akkermansia;Akkermansia muciniphila	Akkermansia muciniphila	90065/90774(99.22%)	92/92
ERR4334148	Bacteria;Verrucomicrobiota;Verrucomicrobiotae;Verrucomicrobiotales;Akkermansiaceae;Akkermansia;Akkermansia massiliensis	Akkermansia massiliensis	89982/90075(99.9%)	92/92
ERR4334151	Bacteria;Verrucomicrobiota;Opitutae;Puniceicoccales;f__CAG-312;g__Merdousia;g__Merdousia MSSCI00297590_s	g__Merdousia MSSCI00297590_s	57932/86742(66.79%)	84/90
ERR4334151	Bacteria;Verrucomicrobiota;Opitutae;Puniceicoccales;f__UBA9783;MSSCM00801188_g;MSSCM00801188_g MSSCM00801188_s	MSSCM00801188_g MSSCM00801188_s	23110/83592(27.65%)	66/87
ERR4334151	Bacteria;Verrucomicrobiota;Verrucomicrobiotae;Verrucomicrobiotales;Akkermansiaceae;Akkermansia;Akkermansia muciniphila	Akkermansia muciniphila	89827/90774(98.96%)	92/92
ERR4334152	Bacteria;Verrucomicrobiota;Verrucomicrobiotae;Verrucomicrobiotales;Akkermansiaceae;Akkermansia;Akkermansia KQ968618_s	Akkermansia KQ968618_s	82822/90225(91.79%)	92/92
ERR4334152	Bacteria;Verrucomicrobiota;Verrucomicrobiotae;Verrucomicrobiotales;Akkermansiaceae;Akkermansia;Akkermansia VVNA_s	Akkermansia VVNA_s	53104/90129(58.92%)	88/92
ERR4334153	Bacteria;Verrucomicrobiota;Opitutae;Puniceicoccales;f__CAG-312;g__Merdousia;g__Merdousia MSSCM00784928_s	g__Merdousia MSSCM00784928_s	88207/88251(99.95%)	90/90
ERR4334157	Bacteria;Verrucomicrobiota;Verrucomicrobiotae;Verrucomicrobiotales;Akkermansiaceae;Akkermansia;Akkermansia massiliensis	Akkermansia massiliensis	85203/90075(94.59%)	92/92
ERR4334158	Bacteria;Verrucomicrobiota;Opitutae;Puniceicoccales;f__CAG-312;g__Merdousia;g__Merdousia MSSCI00297590_s	g__Merdousia MSSCI00297590_s	85565/86742(98.64%)	90/90
ERR4334158	Bacteria;Verrucomicrobiota;Verrucomicrobiotae;Verrucomicrobiotales;Akkermansiaceae;Akkermansia;Akkermansia muciniphila	Akkermansia muciniphila	88876/90774(97.91%)	92/92
ERR4334159	Bacteria;Verrucomicrobiota;Verrucomicrobiotae;Verrucomicrobiotales;Akkermansiaceae;Akkermansia;Akkermansia muciniphila	Akkermansia muciniphila	89274/90774(98.35%)	92/92
ERR4334160	Bacteria;Verrucomicrobiota;Verrucomicrobiotae;Verrucomicrobiotales;Akkermansiaceae;Akkermansia;Akkermansia muciniphila	Akkermansia muciniphila	88337/90774(97.32%)	92/92
ERR4334161	Bacteria;Verrucomicrobiota;Verrucomicrobiotae;Verrucomicrobiotales;Akkermansiaceae;Akkermansia;Akkermansia muciniphila	Akkermansia muciniphila	88977/90774(98.02%)	92/92
ERR4334162	Bacteria;Verrucomicrobiota;Opitutae;Puniceicoccales;f__CAG-312;g__Merdousia;g__Merdousia MSSCM00784928_s	g__Merdousia MSSCM00784928_s	87793/88251(99.48%)	90/90
ERR4334162	Bacteria;Verrucomicrobiota;Verrucomicrobiotae;Verrucomicrobiotales;Akkermansiaceae;Akkermansia;Akkermansia muciniphila	Akkermansia muciniphila	71308/90774(78.56%)	91/92
ERR4334163	Bacteria;Verrucomicrobiota;Verrucomicrobiotae;Verrucomicrobiotales;Akkermansiaceae;Akkermansia;Akkermansia muciniphila	Akkermansia muciniphila	90762/90774(99.99%)	92/92
ERR4334165	Bacteria;Verrucomicrobiota;Verrucomicrobiotae;Verrucomicrobiotales;Akkermansiaceae;Akkermansia;Akkermansia muciniphila	Akkermansia muciniphila	86581/90774(95.38%)	92/92
ERR4334166	Bacteria;Verrucomicrobiota;Verrucomicrobiotae;Verrucomicrobiotales;Akkermansiaceae;Akkermansia;Akkermansia muciniphila	Akkermansia muciniphila	34905/90774(38.45%)	76/92
ERR4334167	Bacteria;Verrucomicrobiota;Verrucomicrobiotae;Verrucomicrobiotales;Akkermansiaceae;Akkermansia;Akkermansia massiliensis	Akkermansia massiliensis	85551/90075(94.98%)	92/92
ERR4334168	Bacteria;Verrucomicrobiota;Verrucomicrobiotae;Verrucomicrobiotales;Akkermansiaceae;Akkermansia;Akkermansia muciniphila	Akkermansia muciniphila	88984/90774(98.03%)	92/92
ERR4334169	Bacteria;Verrucomicrobiota;Verrucomicrobiotae;Verrucomicrobiotales;Akkermansiaceae;Akkermansia;Akkermansia muciniphila	Akkermansia muciniphila	90762/90774(99.99%)	92/92
ERR4334172	Bacteria;Verrucomicrobiota;Verrucomicrobiotae;Verrucomicrobiotales;Akkermansiaceae;Akkermansia;Akkermansia KQ968618_s	Akkermansia KQ968618_s	82443/90225(91.37%)	92/92
ERR4334172	Bacteria;Verrucomicrobiota;Verrucomicrobiotae;Verrucomicrobiotales;Akkermansiaceae;Akkermansia;Akkermansia VVNA_s	Akkermansia VVNA_s	53232/90129(59.06%)	87/92
ERR4334173	Bacteria;Verrucomicrobiota;Opitutae;Puniceicoccales;f__CAG-312;g__Merdousia;g__Merdousia MSSCI00191162_s	g__Merdousia MSSCI00191162_s	30195/86952(34.73%)	69/90
ERR4334173	Bacteria;Verrucomicrobiota;Opitutae;Puniceicoccales;f__CAG-312;g__Merdousia;g__Merdousia MSSCI00297590_s	g__Merdousia MSSCI00297590_s	50025/86742(57.67%)	85/90
ERR4334174	Bacteria;Verrucomicrobiota;Opitutae;Puniceicoccales;f__UBA9783;MSSCM00801188_g;MSSCM00801188_g MSSCM00801188_s	MSSCM00801188_g MSSCM00801188_s	83212/83592(99.55%)	87/87
ERR4334174	Bacteria;Verrucomicrobiota;Verrucomicrobiotae;Verrucomicrobiotales;Akkermansiaceae;Akkermansia;Akkermansia muciniphila	Akkermansia muciniphila	73593/90774(81.07%)	91/92
ERR4334175	Bacteria;Verrucomicrobiota;Verrucomicrobiotae;Verrucomicrobiotales;Akkermansiaceae;Akkermansia;Akkermansia KQ968618_s	Akkermansia KQ968618_s	84600/90225(93.77%)	92/92
ERR4334175	Bacteria;Verrucomicrobiota;Verrucomicrobiotae;Verrucomicrobiotales;Akkermansiaceae;Akkermansia;Akkermansia VVNA_s	Akkermansia VVNA_s	58031/90129(64.39%)	88/92
ERR4334176	Bacteria;Verrucomicrobiota;Verrucomicrobiotae;Verrucomicrobiotales;Akkermansiaceae;Akkermansia;Akkermansia muciniphila	Akkermansia muciniphila	89509/90774(98.61%)	92/92
ERR4334177	Bacteria;Verrucomicrobiota;Verrucomicrobiotae;Verrucomicrobiotales;Akkermansiaceae;Akkermansia;Akkermansia muciniphila	Akkermansia muciniphila	89317/90774(98.39%)	92/92
ERR4334178	Bacteria;Verrucomicrobiota;Opitutae;Puniceicoccales;f__CAG-312;g__Merdousia;g__Merdousia MSSCM00784928_s	g__Merdousia MSSCM00784928_s	25416/88251(28.8%)	62/90
ERR4334179	Bacteria;Verrucomicrobiota;Verrucomicrobiotae;Verrucomicrobiotales;Akkermansiaceae;Akkermansia;Akkermansia muciniphila	Akkermansia muciniphila	90113/90774(99.27%)	92/92
ERR4334180	Bacteria;Verrucomicrobiota;Verrucomicrobiotae;Verrucomicrobiotales;Akkermansiaceae;Akkermansia;Akkermansia muciniphila	Akkermansia muciniphila	90771/90774(100%)	92/92
ERR4334181	Bacteria;Verrucomicrobiota;Opitutae;Puniceicoccales;f__CAG-312;g__Merdousia;g__Merdousia MSSCI00297590_s	g__Merdousia MSSCI00297590_s	85485/86742(98.55%)	90/90
ERR4334181	Bacteria;Verrucomicrobiota;Verrucomicrobiotae;Verrucomicrobiotales;Akkermansiaceae;Akkermansia;Akkermansia muciniphila	Akkermansia muciniphila	89845/90774(98.98%)	92/92
ERR4334182	Bacteria;Verrucomicrobiota;Verrucomicrobiotae;Verrucomicrobiotales;Akkermansiaceae;Akkermansia;Akkermansia muciniphila	Akkermansia muciniphila	89311/90774(98.39%)	92/92
ERR4334183	Bacteria;Verrucomicrobiota;Verrucomicrobiotae;Verrucomicrobiotales;Akkermansiaceae;Akkermansia;Akkermansia muciniphila	Akkermansia muciniphila	89636/90774(98.75%)	92/92
ERR4334186	Bacteria;Verrucomicrobiota;Verrucomicrobiotae;Verrucomicrobiotales;Akkermansiaceae;Akkermansia;Akkermansia massiliensis	Akkermansia massiliensis	23737/90075(26.35%)	80/92
ERR4334186	Bacteria;Verrucomicrobiota;Verrucomicrobiotae;Verrucomicrobiotales;Akkermansiaceae;Akkermansia;Akkermansia muciniphila	Akkermansia muciniphila	89959/90774(99.1%)	92/92
ERR4334187	Bacteria;Verrucomicrobiota;Verrucomicrobiotae;Verrucomicrobiotales;Akkermansiaceae;Akkermansia;Akkermansia massiliensis	Akkermansia massiliensis	87352/90075(96.98%)	92/92
ERR4334191	Bacteria;Verrucomicrobiota;Verrucomicrobiotae;Verrucomicrobiotales;Akkermansiaceae;Akkermansia;Akkermansia KQ968618_s	Akkermansia KQ968618_s	64886/90225(71.92%)	91/92
ERR4334191	Bacteria;Verrucomicrobiota;Verrucomicrobiotae;Verrucomicrobiotales;Akkermansiaceae;Akkermansia;Akkermansia VVNA_s	Akkermansia VVNA_s	34479/90129(38.26%)	69/92
ERR4334192	Bacteria;Verrucomicrobiota;Opitutae;Puniceicoccales;f__CAG-312;g__Merdousia;g__Merdousia MSSCM00784928_s	g__Merdousia MSSCM00784928_s	76072/88251(86.2%)	89/90
ERR4334192	Bacteria;Verrucomicrobiota;Verrucomicrobiotae;Verrucomicrobiotales;Akkermansiaceae;Akkermansia;Akkermansia muciniphila	Akkermansia muciniphila	86101/90774(94.85%)	92/92
ERR4334193	Bacteria;Verrucomicrobiota;Verrucomicrobiotae;Verrucomicrobiotales;Akkermansiaceae;Akkermansia;Akkermansia muciniphila	Akkermansia muciniphila	48631/90774(53.57%)	87/92
ERR4334194	Bacteria;Verrucomicrobiota;Verrucomicrobiotae;Verrucomicrobiotales;Akkermansiaceae;Akkermansia;Akkermansia muciniphila	Akkermansia muciniphila	90659/90774(99.87%)	92/92
ERR4334197	Bacteria;Verrucomicrobiota;Verrucomicrobiotae;Verrucomicrobiotales;Akkermansiaceae;Akkermansia;Akkermansia muciniphila	Akkermansia muciniphila	88895/90774(97.93%)	92/92
ERR4334198	Bacteria;Verrucomicrobiota;Verrucomicrobiotae;Verrucomicrobiotales;Akkermansiaceae;Akkermansia;Akkermansia muciniphila	Akkermansia muciniphila	87471/90774(96.36%)	92/92
ERR4334199	Bacteria;Verrucomicrobiota;Verrucomicrobiotae;Verrucomicrobiotales;Akkermansiaceae;Akkermansia;Akkermansia muciniphila	Akkermansia muciniphila	89978/90774(99.12%)	92/92
ERR4334202	Bacteria;Verrucomicrobiota;Opitutae;Puniceicoccales;f__CAG-312;g__Merdousia;g__Merdousia MSSCM00784928_s	g__Merdousia MSSCM00784928_s	44736/88251(50.69%)	84/90
ERR4334202	Bacteria;Verrucomicrobiota;Verrucomicrobiotae;Verrucomicrobiotales;Akkermansiaceae;Akkermansia;Akkermansia muciniphila	Akkermansia muciniphila	87407/90774(96.29%)	90/92
ERR4334205	Bacteria;Verrucomicrobiota;Opitutae;Puniceicoccales;f__CAG-312;g__Merdousia;g__Merdousia MSSCM00784928_s	g__Merdousia MSSCM00784928_s	87631/88251(99.3%)	90/90
ERR4334205	Bacteria;Verrucomicrobiota;Verrucomicrobiotae;Verrucomicrobiotales;Akkermansiaceae;Akkermansia;Akkermansia muciniphila	Akkermansia muciniphila	90533/90774(99.73%)	92/92
ERR4334206	Bacteria;Verrucomicrobiota;Verrucomicrobiotae;Verrucomicrobiotales;Akkermansiaceae;Akkermansia;Akkermansia muciniphila	Akkermansia muciniphila	74227/90774(81.77%)	90/92
ERR4334207	Bacteria;Verrucomicrobiota;Verrucomicrobiotae;Verrucomicrobiotales;Akkermansiaceae;Akkermansia;Akkermansia muciniphila	Akkermansia muciniphila	28976/90774(31.92%)	70/92
ERR4334209	Bacteria;Verrucomicrobiota;Opitutae;Puniceicoccales;f__CAG-312;g__Merdousia;g__Merdousia MSSCI00191236_s	g__Merdousia MSSCI00191236_s	82951/83430(99.43%)	83/84
ERR4334209	Bacteria;Verrucomicrobiota;Verrucomicrobiotae;Verrucomicrobiotales;Akkermansiaceae;Akkermansia;Akkermansia muciniphila	Akkermansia muciniphila	89321/90774(98.4%)	92/92
ERR4334210	Bacteria;Verrucomicrobiota;Verrucomicrobiotae;Verrucomicrobiotales;Akkermansiaceae;Akkermansia;Akkermansia muciniphila	Akkermansia muciniphila	90608/90774(99.82%)	92/92
ERR4334211	Bacteria;Verrucomicrobiota;Verrucomicrobiotae;Verrucomicrobiotales;Akkermansiaceae;Akkermansia;Akkermansia muciniphila	Akkermansia muciniphila	79373/90774(87.44%)	92/92
ERR4334212	Bacteria;Verrucomicrobiota;Verrucomicrobiotae;Verrucomicrobiotales;Akkermansiaceae;Akkermansia;Akkermansia massiliensis	Akkermansia massiliensis	85020/90075(94.39%)	92/92
ERR4334213	Bacteria;Verrucomicrobiota;Verrucomicrobiotae;Verrucomicrobiotales;Akkermansiaceae;Akkermansia;Akkermansia muciniphila	Akkermansia muciniphila	86850/90774(95.68%)	92/92
ERR4334214	Bacteria;Verrucomicrobiota;Verrucomicrobiotae;Verrucomicrobiotales;Akkermansiaceae;Akkermansia;Akkermansia muciniphila	Akkermansia muciniphila	81410/90774(89.68%)	90/92
ERR4334215	Bacteria;Verrucomicrobiota;Opitutae;Puniceicoccales;f__CAG-312;g__Merdousia;g__Merdousia MSSCI00191162_s	g__Merdousia MSSCI00191162_s	53935/86952(62.03%)	82/90
ERR4334215	Bacteria;Verrucomicrobiota;Opitutae;Puniceicoccales;f__CAG-312;g__Merdousia;g__Merdousia MSSCM00599252_s	g__Merdousia MSSCM00599252_s	45352/87984(51.55%)	86/91
ERR4334215	Bacteria;Verrucomicrobiota;Opitutae;Puniceicoccales;f__CAG-312;g__Merdousia;g__Merdousia MSSCM00784928_s	g__Merdousia MSSCM00784928_s	41956/88251(47.54%)	82/90
ERR4334215	Bacteria;Verrucomicrobiota;Opitutae;Puniceicoccales;f__CAG-312;g__Merdousia;g__Merdousia MSSCM01005828_s	g__Merdousia MSSCM01005828_s	51084/62103(82.26%)	56/56
ERR4334215	Bacteria;Verrucomicrobiota;Verrucomicrobiotae;Verrucomicrobiotales;Akkermansiaceae;Akkermansia;Akkermansia muciniphila	Akkermansia muciniphila	90090/90774(99.25%)	92/92
ERR4334216	Bacteria;Verrucomicrobiota;Verrucomicrobiotae;Verrucomicrobiotales;Akkermansiaceae;Akkermansia;Akkermansia muciniphila	Akkermansia muciniphila	23274/90774(25.64%)	59/92
ERR4334217	Bacteria;Verrucomicrobiota;Opitutae;Puniceicoccales;f__CAG-312;g__Merdousia;g__Merdousia MSSCM00784928_s	g__Merdousia MSSCM00784928_s	83841/88251(95%)	90/90
ERR4334218	Bacteria;Verrucomicrobiota;Verrucomicrobiotae;Verrucomicrobiotales;Akkermansiaceae;Akkermansia;Akkermansia muciniphila	Akkermansia muciniphila	89537/90774(98.64%)	92/92
ERR4334219	Bacteria;Verrucomicrobiota;Verrucomicrobiotae;Verrucomicrobiotales;Akkermansiaceae;Akkermansia;Akkermansia massiliensis	Akkermansia massiliensis	84902/90075(94.26%)	92/92
ERR4334220	Bacteria;Verrucomicrobiota;Opitutae;Puniceicoccales;f__CAG-312;g__Merdousia;g__Merdousia MSSCM00784928_s	g__Merdousia MSSCM00784928_s	71475/88251(80.99%)	89/90
ERR4334220	Bacteria;Verrucomicrobiota;Verrucomicrobiotae;Verrucomicrobiotales;Akkermansiaceae;Akkermansia;Akkermansia muciniphila	Akkermansia muciniphila	27311/90774(30.09%)	67/92
ERR4334221	Bacteria;Verrucomicrobiota;Verrucomicrobiotae;Verrucomicrobiotales;Akkermansiaceae;Akkermansia;Akkermansia muciniphila	Akkermansia muciniphila	62243/90774(68.57%)	90/92
ERR4334222	Bacteria;Verrucomicrobiota;Opitutae;Puniceicoccales;f__CAG-312;g__Merdousia;g__Merdousia MSSCI00191162_s	g__Merdousia MSSCI00191162_s	65140/86952(74.91%)	89/90
ERR4334222	Bacteria;Verrucomicrobiota;Opitutae;Puniceicoccales;f__CAG-312;g__Merdousia;g__Merdousia MSSCM00784928_s	g__Merdousia MSSCM00784928_s	82619/88251(93.62%)	90/90
ERR4334222	Bacteria;Verrucomicrobiota;Opitutae;Puniceicoccales;f__CAG-312;g__Merdousia;g__Merdousia MSSCM00850442_s	g__Merdousia MSSCM00850442_s	77767/86730(89.67%)	89/89
ERR4334224	Bacteria;Verrucomicrobiota;Verrucomicrobiotae;Verrucomicrobiotales;Akkermansiaceae;Akkermansia;Akkermansia muciniphila	Akkermansia muciniphila	90069/90774(99.22%)	92/92
ERR4334225	Bacteria;Verrucomicrobiota;Verrucomicrobiotae;Verrucomicrobiotales;Akkermansiaceae;Akkermansia;Akkermansia muciniphila	Akkermansia muciniphila	49931/90774(55.01%)	87/92
ERR4334226	Bacteria;Verrucomicrobiota;Opitutae;Puniceicoccales;f__CAG-312;g__Merdousia;g__Merdousia MSSCI00297590_s	g__Merdousia MSSCI00297590_s	82045/86742(94.59%)	90/90
ERR4334226	Bacteria;Verrucomicrobiota;Verrucomicrobiotae;Verrucomicrobiotales;Akkermansiaceae;Akkermansia;Akkermansia muciniphila	Akkermansia muciniphila	90714/90774(99.93%)	92/92
ERR4334227	Bacteria;Verrucomicrobiota;Verrucomicrobiotae;Verrucomicrobiotales;Akkermansiaceae;Akkermansia;Akkermansia muciniphila	Akkermansia muciniphila	90762/90774(99.99%)	92/92
ERR4334228	Bacteria;Verrucomicrobiota;Opitutae;Puniceicoccales;f__CAG-312;g__Merdousia;g__Merdousia MSSCI00191236_s	g__Merdousia MSSCI00191236_s	34164/83430(40.95%)	68/84
ERR4334229	Bacteria;Verrucomicrobiota;Verrucomicrobiotae;Verrucomicrobiotales;Akkermansiaceae;Akkermansia;Akkermansia muciniphila	Akkermansia muciniphila	90762/90774(99.99%)	92/92
ERR4334231	Bacteria;Verrucomicrobiota;Opitutae;Puniceicoccales;f__CAG-312;g__Merdousia;g__Merdousia MSSCM00784928_s	g__Merdousia MSSCM00784928_s	57550/88251(65.21%)	85/90
ERR4334231	Bacteria;Verrucomicrobiota;Verrucomicrobiotae;Verrucomicrobiotales;Akkermansiaceae;Akkermansia;Akkermansia muciniphila	Akkermansia muciniphila	89734/90774(98.85%)	92/92
ERR4334232	Bacteria;Verrucomicrobiota;Verrucomicrobiotae;Verrucomicrobiotales;Akkermansiaceae;Akkermansia;Akkermansia VVNA_s	Akkermansia VVNA_s	90129/90129(100%)	92/92
ERR4334234	Bacteria;Verrucomicrobiota;Verrucomicrobiotae;Verrucomicrobiotales;Akkermansiaceae;Akkermansia;Akkermansia muciniphila	Akkermansia muciniphila	89592/90774(98.7%)	92/92
ERR4334235	Bacteria;Verrucomicrobiota;Verrucomicrobiotae;Verrucomicrobiotales;Akkermansiaceae;Akkermansia;Akkermansia muciniphila	Akkermansia muciniphila	89661/90774(98.77%)	92/92
ERR4334236	Bacteria;Verrucomicrobiota;Verrucomicrobiotae;Verrucomicrobiotales;Akkermansiaceae;Akkermansia;Akkermansia massiliensis	Akkermansia massiliensis	85825/90075(95.28%)	92/92
ERR4334237	Bacteria;Verrucomicrobiota;Opitutae;Puniceicoccales;f__CAG-312;g__Merdousia;g__Merdousia MSSCM00784928_s	g__Merdousia MSSCM00784928_s	88162/88251(99.9%)	90/90
ERR4334237	Bacteria;Verrucomicrobiota;Verrucomicrobiotae;Verrucomicrobiotales;Akkermansiaceae;Akkermansia;Akkermansia muciniphila	Akkermansia muciniphila	89434/90774(98.52%)	92/92
ERR4334238	Bacteria;Verrucomicrobiota;Verrucomicrobiotae;Verrucomicrobiotales;Akkermansiaceae;Akkermansia;Akkermansia muciniphila	Akkermansia muciniphila	90723/90774(99.94%)	92/92
ERR4334239	Bacteria;Verrucomicrobiota;Opitutae;Puniceicoccales;f__CAG-312;g__Merdousia;g__Merdousia MSSCM00784928_s	g__Merdousia MSSCM00784928_s	72487/88251(82.14%)	88/90
ERR4334240	Bacteria;Verrucomicrobiota;Verrucomicrobiotae;Verrucomicrobiotales;Akkermansiaceae;Akkermansia;Akkermansia massiliensis	Akkermansia massiliensis	89777/90075(99.67%)	92/92
ERR4334241	Bacteria;Verrucomicrobiota;Opitutae;Puniceicoccales;f__CAG-312;g__Merdousia;g__Merdousia MSSCI00191162_s	g__Merdousia MSSCI00191162_s	28813/86952(33.14%)	69/90
ERR4334241	Bacteria;Verrucomicrobiota;Opitutae;Puniceicoccales;f__CAG-312;g__Merdousia;g__Merdousia MSSCM00599252_s	g__Merdousia MSSCM00599252_s	24397/87984(27.73%)	59/91
ERR4334241	Bacteria;Verrucomicrobiota;Opitutae;Puniceicoccales;f__CAG-312;g__Merdousia;g__Merdousia MSSCM00784928_s	g__Merdousia MSSCM00784928_s	87376/88251(99.01%)	90/90
ERR4334241	Bacteria;Verrucomicrobiota;Verrucomicrobiotae;Verrucomicrobiotales;Akkermansiaceae;Akkermansia;Akkermansia muciniphila	Akkermansia muciniphila	90039/90774(99.19%)	92/92
ERR4334242	Bacteria;Verrucomicrobiota;Verrucomicrobiotae;Verrucomicrobiotales;Akkermansiaceae;Akkermansia;Akkermansia muciniphila	Akkermansia muciniphila	41552/90774(45.78%)	79/92
ERR4334243	Bacteria;Verrucomicrobiota;Verrucomicrobiotae;Verrucomicrobiotales;Akkermansiaceae;Akkermansia;Akkermansia muciniphila	Akkermansia muciniphila	89724/90774(98.84%)	92/92
ERR4334246	Bacteria;Verrucomicrobiota;Opitutae;Puniceicoccales;f__CAG-312;g__Merdousia;g__Merdousia MSSCM00784928_s	g__Merdousia MSSCM00784928_s	52783/88251(59.81%)	84/90
ERR4334246	Bacteria;Verrucomicrobiota;Verrucomicrobiotae;Verrucomicrobiotales;Akkermansiaceae;Akkermansia;Akkermansia muciniphila	Akkermansia muciniphila	69773/90774(76.86%)	89/92
ERR4334247	Bacteria;Verrucomicrobiota;Verrucomicrobiotae;Verrucomicrobiotales;Akkermansiaceae;Akkermansia;Akkermansia muciniphila	Akkermansia muciniphila	89391/90774(98.48%)	92/92
ERR4334248	Bacteria;Verrucomicrobiota;Verrucomicrobiotae;Verrucomicrobiotales;Akkermansiaceae;Akkermansia;Akkermansia muciniphila	Akkermansia muciniphila	89717/90774(98.84%)	92/92
ERR4334250	Bacteria;Verrucomicrobiota;Opitutae;Puniceicoccales;f__CAG-312;g__Merdousia;g__Merdousia MSSCI00191236_s	g__Merdousia MSSCI00191236_s	32278/83430(38.69%)	72/84
ERR4334250	Bacteria;Verrucomicrobiota;Opitutae;Puniceicoccales;f__CAG-312;g__Merdousia;g__Merdousia MSSCM00599252_s	g__Merdousia MSSCM00599252_s	60096/87984(68.3%)	87/91
ERR4334251	Bacteria;Verrucomicrobiota;Verrucomicrobiotae;Verrucomicrobiotales;Akkermansiaceae;Akkermansia;Akkermansia muciniphila	Akkermansia muciniphila	87812/90774(96.74%)	92/92
ERR4334252	Bacteria;Verrucomicrobiota;Verrucomicrobiotae;Verrucomicrobiotales;Akkermansiaceae;Akkermansia;Akkermansia KQ968618_s	Akkermansia KQ968618_s	32713/90225(36.26%)	83/92
ERR4334252	Bacteria;Verrucomicrobiota;Verrucomicrobiotae;Verrucomicrobiotales;Akkermansiaceae;Akkermansia;Akkermansia VVNA_s	Akkermansia VVNA_s	87938/90129(97.57%)	92/92
ERR4334254	Bacteria;Verrucomicrobiota;Opitutae;Puniceicoccales;f__CAG-312;g__Merdousia;g__Merdousia MSSCI00191162_s	g__Merdousia MSSCI00191162_s	47962/86952(55.16%)	84/90
ERR4334254	Bacteria;Verrucomicrobiota;Opitutae;Puniceicoccales;f__CAG-312;g__Merdousia;g__Merdousia MSSCM00568217_s	g__Merdousia MSSCM00568217_s	86494/87945(98.35%)	90/90
ERR4334254	Bacteria;Verrucomicrobiota;Opitutae;Puniceicoccales;f__CAG-312;g__Merdousia;g__Merdousia MSSCM00784928_s	g__Merdousia MSSCM00784928_s	85463/88251(96.84%)	90/90
ERR4334254	Bacteria;Verrucomicrobiota;Verrucomicrobiotae;Verrucomicrobiotales;Akkermansiaceae;Akkermansia;Akkermansia MSSCI00191256_s	Akkermansia MSSCI00191256_s	85283/85314(99.96%)	83/83
ERR4334255	Bacteria;Verrucomicrobiota;Verrucomicrobiotae;Verrucomicrobiotales;Akkermansiaceae;Akkermansia;Akkermansia muciniphila	Akkermansia muciniphila	90766/90774(99.99%)	92/92
ERR4334256	Bacteria;Verrucomicrobiota;Verrucomicrobiotae;Verrucomicrobiotales;Akkermansiaceae;Akkermansia;Akkermansia muciniphila	Akkermansia muciniphila	88234/90774(97.2%)	92/92
ERR4334257	Bacteria;Verrucomicrobiota;Verrucomicrobiotae;Verrucomicrobiotales;Akkermansiaceae;Akkermansia;Akkermansia massiliensis	Akkermansia massiliensis	50786/90075(56.38%)	88/92
ERR4334258	Bacteria;Verrucomicrobiota;Verrucomicrobiotae;Verrucomicrobiotales;Akkermansiaceae;Akkermansia;Akkermansia massiliensis	Akkermansia massiliensis	22535/90075(25.02%)	81/92
ERR4334258	Bacteria;Verrucomicrobiota;Verrucomicrobiotae;Verrucomicrobiotales;Akkermansiaceae;Akkermansia;Akkermansia muciniphila	Akkermansia muciniphila	89841/90774(98.97%)	92/92
ERR4334259	Bacteria;Verrucomicrobiota;Verrucomicrobiotae;Verrucomicrobiotales;Akkermansiaceae;Akkermansia;Akkermansia muciniphila	Akkermansia muciniphila	83718/90774(92.23%)	92/92
ERR4334260	Bacteria;Verrucomicrobiota;Opitutae;Puniceicoccales;f__CAG-312;g__Merdousia;g__Merdousia MSSCM00784928_s	g__Merdousia MSSCM00784928_s	87928/88251(99.63%)	90/90
ERR4334260	Bacteria;Verrucomicrobiota;Verrucomicrobiotae;Verrucomicrobiotales;Akkermansiaceae;Akkermansia;Akkermansia massiliensis	Akkermansia massiliensis	83648/90075(92.86%)	92/92
ERR4334261	Bacteria;Verrucomicrobiota;Opitutae;Puniceicoccales;f__CAG-312;g__Merdousia;g__Merdousia MSSCM00784928_s	g__Merdousia MSSCM00784928_s	88203/88251(99.95%)	90/90
ERR4334261	Bacteria;Verrucomicrobiota;Verrucomicrobiotae;Verrucomicrobiotales;Akkermansiaceae;Akkermansia;Akkermansia muciniphila	Akkermansia muciniphila	90760/90774(99.98%)	92/92
ERR4334262	Bacteria;Verrucomicrobiota;Opitutae;Puniceicoccales;f__CAG-312;g__Merdousia;g__Merdousia MSSCM00784928_s	g__Merdousia MSSCM00784928_s	87794/88251(99.48%)	90/90
ERR4334262	Bacteria;Verrucomicrobiota;Opitutae;Puniceicoccales;f__CAG-312;g__UMGS1490;g__UMGS1490 MSSCI00191193_s	g__UMGS1490 MSSCI00191193_s	35322/87960(40.16%)	82/92
ERR4334262	Bacteria;Verrucomicrobiota;Verrucomicrobiotae;Verrucomicrobiotales;Akkermansiaceae;Akkermansia;Akkermansia muciniphila	Akkermansia muciniphila	90762/90774(99.99%)	92/92
ERR4334263	Bacteria;Verrucomicrobiota;Verrucomicrobiotae;Verrucomicrobiotales;Akkermansiaceae;Akkermansia;Akkermansia muciniphila	Akkermansia muciniphila	89670/90774(98.78%)	92/92
ERR4334264	Bacteria;Verrucomicrobiota;Opitutae;Puniceicoccales;f__CAG-312;g__Merdousia;g__Merdousia MSSCI00191162_s	g__Merdousia MSSCI00191162_s	86771/86952(99.79%)	90/90
ERR4334264	Bacteria;Verrucomicrobiota;Opitutae;Puniceicoccales;f__CAG-312;g__Merdousia;g__Merdousia MSSCM00784928_s	g__Merdousia MSSCM00784928_s	84381/88251(95.61%)	90/90
ERR4334264	Bacteria;Verrucomicrobiota;Verrucomicrobiotae;Verrucomicrobiotales;Akkermansiaceae;Akkermansia;Akkermansia muciniphila	Akkermansia muciniphila	90454/90774(99.65%)	92/92
ERR4334265	Bacteria;Verrucomicrobiota;Verrucomicrobiotae;Verrucomicrobiotales;Akkermansiaceae;Akkermansia;Akkermansia muciniphila	Akkermansia muciniphila	66784/90774(73.57%)	89/92
ERR4334267	Bacteria;Verrucomicrobiota;Verrucomicrobiotae;Verrucomicrobiotales;Akkermansiaceae;Akkermansia;Akkermansia massiliensis	Akkermansia massiliensis	24346/90075(27.03%)	65/92
ERR4334268	Bacteria;Verrucomicrobiota;Opitutae;Puniceicoccales;f__CAG-312;g__Merdousia;g__Merdousia MSSCI00191162_s	g__Merdousia MSSCI00191162_s	38138/86952(43.86%)	77/90
ERR4334268	Bacteria;Verrucomicrobiota;Verrucomicrobiotae;Verrucomicrobiotales;Akkermansiaceae;Akkermansia;Akkermansia muciniphila	Akkermansia muciniphila	90774/90774(100%)	92/92
ERR4335019	Bacteria;Verrucomicrobiota;Verrucomicrobiotae;Verrucomicrobiotales;Akkermansiaceae;Akkermansia;Akkermansia muciniphila	Akkermansia muciniphila	90557/90774(99.76%)	92/92
ERR4335021	Bacteria;Verrucomicrobiota;Verrucomicrobiotae;Verrucomicrobiotales;Akkermansiaceae;Akkermansia;Akkermansia muciniphila	Akkermansia muciniphila	89049/90774(98.1%)	92/92
ERR4335022	Bacteria;Verrucomicrobiota;Opitutae;Puniceicoccales;f__CAG-312;g__Merdousia;g__Merdousia MSSCI00191162_s	g__Merdousia MSSCI00191162_s	23373/86952(26.88%)	64/90
ERR4335022	Bacteria;Verrucomicrobiota;Verrucomicrobiotae;Verrucomicrobiotales;Akkermansiaceae;Akkermansia;Akkermansia muciniphila	Akkermansia muciniphila	84857/90774(93.48%)	91/92
ERR4335023	Bacteria;Verrucomicrobiota;Opitutae;Puniceicoccales;f__CAG-312;g__Merdousia;g__Merdousia MSSCM00568217_s	g__Merdousia MSSCM00568217_s	86186/87945(98%)	90/90
ERR4335023	Bacteria;Verrucomicrobiota;Opitutae;Puniceicoccales;f__CAG-312;g__Merdousia;g__Merdousia MSSCM00784928_s	g__Merdousia MSSCM00784928_s	88251/88251(100%)	90/90
ERR4335023	Bacteria;Verrucomicrobiota;Verrucomicrobiotae;Verrucomicrobiotales;Akkermansiaceae;Akkermansia;Akkermansia massiliensis	Akkermansia massiliensis	85472/90075(94.89%)	92/92
ERR4335023	Bacteria;Verrucomicrobiota;Verrucomicrobiotae;Verrucomicrobiotales;Akkermansiaceae;Akkermansia;Akkermansia PJKB_s	Akkermansia PJKB_s	24022/89976(26.7%)	70/92
ERR4335025	Bacteria;Verrucomicrobiota;Opitutae;Puniceicoccales;f__UBA9783;MSSCM00801188_g;MSSCM00801188_g MSSCM00801188_s	MSSCM00801188_g MSSCM00801188_s	54971/83592(65.76%)	86/87
ERR4335025	Bacteria;Verrucomicrobiota;Verrucomicrobiotae;Verrucomicrobiotales;Akkermansiaceae;Akkermansia;Akkermansia muciniphila	Akkermansia muciniphila	82988/90774(91.42%)	92/92
ERR4335026	Bacteria;Verrucomicrobiota;Opitutae;Puniceicoccales;f__CAG-312;g__Merdousia;g__Merdousia MSSCM00784928_s	g__Merdousia MSSCM00784928_s	84082/88251(95.28%)	90/90
ERR4335026	Bacteria;Verrucomicrobiota;Verrucomicrobiotae;Verrucomicrobiotales;Akkermansiaceae;Akkermansia;Akkermansia muciniphila	Akkermansia muciniphila	89578/90774(98.68%)	92/92
ERR4335027	Bacteria;Verrucomicrobiota;Opitutae;Puniceicoccales;f__CAG-312;g__Merdousia;g__Merdousia MSSCM00784928_s	g__Merdousia MSSCM00784928_s	35637/88251(40.38%)	80/90
ERR4335027	Bacteria;Verrucomicrobiota;Verrucomicrobiotae;Verrucomicrobiotales;Akkermansiaceae;Akkermansia;Akkermansia muciniphila	Akkermansia muciniphila	89084/90774(98.14%)	92/92
ERR4335029	Bacteria;Verrucomicrobiota;Verrucomicrobiotae;Verrucomicrobiotales;Akkermansiaceae;Akkermansia;Akkermansia VVNA_s	Akkermansia VVNA_s	89873/90129(99.72%)	92/92
ERR4335033	Bacteria;Verrucomicrobiota;Opitutae;Puniceicoccales;f__CAG-312;g__Merdousia;g__Merdousia MSSCI00297590_s	g__Merdousia MSSCI00297590_s	85516/86742(98.59%)	90/90
ERR4335033	Bacteria;Verrucomicrobiota;Verrucomicrobiotae;Verrucomicrobiotales;Akkermansiaceae;Akkermansia;Akkermansia KQ968618_s	Akkermansia KQ968618_s	79531/90225(88.15%)	92/92
ERR4335033	Bacteria;Verrucomicrobiota;Verrucomicrobiotae;Verrucomicrobiotales;Akkermansiaceae;Akkermansia;Akkermansia VVNA_s	Akkermansia VVNA_s	45707/90129(50.71%)	82/92
ERR4335034	Bacteria;Verrucomicrobiota;Verrucomicrobiotae;Verrucomicrobiotales;Akkermansiaceae;Akkermansia;Akkermansia massiliensis	Akkermansia massiliensis	83006/90075(92.15%)	91/92
ERR4335035	Bacteria;Verrucomicrobiota;Verrucomicrobiotae;Verrucomicrobiotales;Akkermansiaceae;Akkermansia;Akkermansia muciniphila	Akkermansia muciniphila	89807/90774(98.93%)	92/92
ERR4335037	Bacteria;Verrucomicrobiota;Opitutae;Puniceicoccales;f__CAG-312;g__Merdousia;g__Merdousia MSSCM00784928_s	g__Merdousia MSSCM00784928_s	86200/88251(97.68%)	90/90
ERR4335037	Bacteria;Verrucomicrobiota;Verrucomicrobiotae;Verrucomicrobiotales;Akkermansiaceae;Akkermansia;Akkermansia muciniphila	Akkermansia muciniphila	89972/90774(99.12%)	92/92
ERR4335038	Bacteria;Verrucomicrobiota;Verrucomicrobiotae;Verrucomicrobiotales;Akkermansiaceae;Akkermansia;Akkermansia muciniphila	Akkermansia muciniphila	89497/90774(98.59%)	92/92
ERR4335039	Bacteria;Verrucomicrobiota;Verrucomicrobiotae;Verrucomicrobiotales;Akkermansiaceae;Akkermansia;Akkermansia muciniphila	Akkermansia muciniphila	37314/90774(41.11%)	82/92
ERR4335043	Bacteria;Verrucomicrobiota;Opitutae;Puniceicoccales;f__CAG-312;g__Merdousia;g__Merdousia MSSCM00784928_s	g__Merdousia MSSCM00784928_s	87503/88251(99.15%)	90/90
ERR4335043	Bacteria;Verrucomicrobiota;Verrucomicrobiotae;Verrucomicrobiotales;Akkermansiaceae;Akkermansia;Akkermansia muciniphila	Akkermansia muciniphila	90696/90774(99.91%)	92/92
ERR4335044	Bacteria;Verrucomicrobiota;Verrucomicrobiotae;Verrucomicrobiotales;Akkermansiaceae;Akkermansia;Akkermansia muciniphila	Akkermansia muciniphila	89584/90774(98.69%)	92/92
ERR4335045	Bacteria;Verrucomicrobiota;Opitutae;Puniceicoccales;f__CAG-312;g__Merdousia;g__Merdousia MSSCM00784928_s	g__Merdousia MSSCM00784928_s	88251/88251(100%)	90/90
ERR4335045	Bacteria;Verrucomicrobiota;Verrucomicrobiotae;Verrucomicrobiotales;Akkermansiaceae;Akkermansia;Akkermansia muciniphila	Akkermansia muciniphila	88051/90774(97%)	92/92
ERR4335046	Bacteria;Verrucomicrobiota;Opitutae;Puniceicoccales;f__CAG-312;g__Merdousia;g__Merdousia MSSCI00191162_s	g__Merdousia MSSCI00191162_s	85850/86952(98.73%)	90/90
ERR4335046	Bacteria;Verrucomicrobiota;Opitutae;Puniceicoccales;f__CAG-312;g__Merdousia;g__Merdousia MSSCM00599252_s	g__Merdousia MSSCM00599252_s	56335/87984(64.03%)	88/91
ERR4335046	Bacteria;Verrucomicrobiota;Verrucomicrobiotae;Verrucomicrobiotales;Akkermansiaceae;Akkermansia;Akkermansia KQ968618_s	Akkermansia KQ968618_s	83488/90225(92.53%)	92/92
ERR4335046	Bacteria;Verrucomicrobiota;Verrucomicrobiotae;Verrucomicrobiotales;Akkermansiaceae;Akkermansia;Akkermansia VVNA_s	Akkermansia VVNA_s	54957/90129(60.98%)	88/92
ERR4335048	Bacteria;Verrucomicrobiota;Verrucomicrobiotae;Verrucomicrobiotales;Akkermansiaceae;Akkermansia;Akkermansia muciniphila	Akkermansia muciniphila	76130/90774(83.87%)	89/92
ERR4335049	Bacteria;Verrucomicrobiota;Verrucomicrobiotae;Verrucomicrobiotales;Akkermansiaceae;Akkermansia;Akkermansia muciniphila	Akkermansia muciniphila	57949/90774(63.84%)	87/92
ERR4335051	Bacteria;Verrucomicrobiota;Verrucomicrobiotae;Verrucomicrobiotales;Akkermansiaceae;Akkermansia;Akkermansia muciniphila	Akkermansia muciniphila	58530/90774(64.48%)	85/92
ERR4335052	Bacteria;Verrucomicrobiota;Verrucomicrobiotae;Verrucomicrobiotales;Akkermansiaceae;Akkermansia;Akkermansia massiliensis	Akkermansia massiliensis	88525/90075(98.28%)	92/92
ERR4335052	Bacteria;Verrucomicrobiota;Verrucomicrobiotae;Verrucomicrobiotales;Akkermansiaceae;Akkermansia;Akkermansia muciniphila	Akkermansia muciniphila	33708/90774(37.13%)	84/92
ERR4335053	Bacteria;Verrucomicrobiota;Verrucomicrobiotae;Verrucomicrobiotales;Akkermansiaceae;Akkermansia;Akkermansia muciniphila	Akkermansia muciniphila	85978/90774(94.72%)	91/92
ERR4335054	Bacteria;Verrucomicrobiota;Verrucomicrobiotae;Verrucomicrobiotales;Akkermansiaceae;Akkermansia;Akkermansia muciniphila	Akkermansia muciniphila	90758/90774(99.98%)	92/92
ERR4335055	Bacteria;Verrucomicrobiota;Verrucomicrobiotae;Verrucomicrobiotales;Akkermansiaceae;Akkermansia;Akkermansia muciniphila	Akkermansia muciniphila	89779/90774(98.9%)	92/92
ERR4335056	Bacteria;Verrucomicrobiota;Verrucomicrobiotae;Verrucomicrobiotales;Akkermansiaceae;Akkermansia;Akkermansia muciniphila	Akkermansia muciniphila	89490/90774(98.59%)	92/92
ERR4335057	Bacteria;Verrucomicrobiota;Verrucomicrobiotae;Verrucomicrobiotales;Akkermansiaceae;Akkermansia;Akkermansia muciniphila	Akkermansia muciniphila	90397/90774(99.58%)	92/92
ERR4335058	Bacteria;Verrucomicrobiota;Verrucomicrobiotae;Verrucomicrobiotales;Akkermansiaceae;Akkermansia;Akkermansia muciniphila	Akkermansia muciniphila	90108/90774(99.27%)	92/92
ERR4335059	Bacteria;Verrucomicrobiota;Verrucomicrobiotae;Verrucomicrobiotales;Akkermansiaceae;Akkermansia;Akkermansia massiliensis	Akkermansia massiliensis	27314/90075(30.32%)	68/92
ERR4335060	Bacteria;Verrucomicrobiota;Verrucomicrobiotae;Verrucomicrobiotales;Akkermansiaceae;Akkermansia;Akkermansia massiliensis	Akkermansia massiliensis	88442/90075(98.19%)	92/92
ERR4335061	Bacteria;Verrucomicrobiota;Verrucomicrobiotae;Verrucomicrobiotales;Akkermansiaceae;Akkermansia;Akkermansia muciniphila	Akkermansia muciniphila	88711/90774(97.73%)	92/92
ERR4335064	Bacteria;Verrucomicrobiota;Verrucomicrobiotae;Verrucomicrobiotales;Akkermansiaceae;Akkermansia;Akkermansia muciniphila	Akkermansia muciniphila	78806/90774(86.82%)	92/92
ERR4335065	Bacteria;Verrucomicrobiota;Opitutae;Puniceicoccales;f__CAG-312;g__Merdousia;g__Merdousia MSSCI00297590_s	g__Merdousia MSSCI00297590_s	74524/86742(85.91%)	90/90
ERR4335065	Bacteria;Verrucomicrobiota;Verrucomicrobiotae;Verrucomicrobiotales;Akkermansiaceae;Akkermansia;Akkermansia massiliensis	Akkermansia massiliensis	79882/90075(88.68%)	90/92
ERR4335067	Bacteria;Verrucomicrobiota;Opitutae;Puniceicoccales;f__CAG-312;g__Merdousia;g__Merdousia MSSCM00784928_s	g__Merdousia MSSCM00784928_s	87006/88251(98.59%)	90/90
ERR4335067	Bacteria;Verrucomicrobiota;Verrucomicrobiotae;Verrucomicrobiotales;Akkermansiaceae;Akkermansia;Akkermansia muciniphila	Akkermansia muciniphila	89756/90774(98.88%)	92/92
ERR4335069	Bacteria;Verrucomicrobiota;Opitutae;Puniceicoccales;f__CAG-312;g__Merdousia;g__Merdousia MSSCM00784928_s	g__Merdousia MSSCM00784928_s	87382/88251(99.02%)	90/90
ERR4335069	Bacteria;Verrucomicrobiota;Verrucomicrobiotae;Verrucomicrobiotales;Akkermansiaceae;Akkermansia;Akkermansia muciniphila	Akkermansia muciniphila	25409/90774(27.99%)	69/92
ERR4335069	Bacteria;Verrucomicrobiota;Verrucomicrobiotae;Verrucomicrobiotales;Akkermansiaceae;Akkermansia;Akkermansia VVNA_s	Akkermansia VVNA_s	90129/90129(100%)	92/92
ERR4335071	Bacteria;Verrucomicrobiota;Verrucomicrobiotae;Verrucomicrobiotales;Akkermansiaceae;Akkermansia;Akkermansia muciniphila	Akkermansia muciniphila	90733/90774(99.95%)	92/92
ERR4335072	Bacteria;Verrucomicrobiota;Verrucomicrobiotae;Verrucomicrobiotales;Akkermansiaceae;Akkermansia;Akkermansia muciniphila	Akkermansia muciniphila	90152/90774(99.31%)	92/92
ERR4335073	Bacteria;Verrucomicrobiota;Opitutae;Puniceicoccales;f__CAG-312;g__Merdousia;g__Merdousia MSSCI00191162_s	g__Merdousia MSSCI00191162_s	86235/86952(99.18%)	90/90
ERR4335073	Bacteria;Verrucomicrobiota;Opitutae;Puniceicoccales;f__CAG-312;g__Merdousia;g__Merdousia MSSCM00784928_s	g__Merdousia MSSCM00784928_s	87545/88251(99.2%)	90/90
ERR4335073	Bacteria;Verrucomicrobiota;Opitutae;Puniceicoccales;f__CAG-312;g__UMGS1490;g__UMGS1490 MSSCI00192476_s	g__UMGS1490 MSSCI00192476_s	62891/63066(99.72%)	71/71
ERR4335073	Bacteria;Verrucomicrobiota;Verrucomicrobiotae;Verrucomicrobiotales;Akkermansiaceae;Akkermansia;Akkermansia VVNA_s	Akkermansia VVNA_s	90129/90129(100%)	92/92
ERR4335074	Bacteria;Verrucomicrobiota;Verrucomicrobiotae;Verrucomicrobiotales;Akkermansiaceae;Akkermansia;Akkermansia muciniphila	Akkermansia muciniphila	73001/90774(80.42%)	90/92
ERR4335075	Bacteria;Verrucomicrobiota;Verrucomicrobiotae;Verrucomicrobiotales;Akkermansiaceae;Akkermansia;Akkermansia muciniphila	Akkermansia muciniphila	90727/90774(99.95%)	92/92
ERR4335076	Bacteria;Verrucomicrobiota;Opitutae;Puniceicoccales;f__CAG-312;g__Merdousia;g__Merdousia MSSCI00297590_s	g__Merdousia MSSCI00297590_s	86742/86742(100%)	90/90
ERR4335076	Bacteria;Verrucomicrobiota;Verrucomicrobiotae;Verrucomicrobiotales;Akkermansiaceae;Akkermansia;Akkermansia massiliensis	Akkermansia massiliensis	88230/90075(97.95%)	92/92
ERR4335077	Bacteria;Verrucomicrobiota;Verrucomicrobiotae;Verrucomicrobiotales;Akkermansiaceae;Akkermansia;Akkermansia VVNA_s	Akkermansia VVNA_s	40910/90129(45.39%)	77/92
ERR4335078	Bacteria;Verrucomicrobiota;Opitutae;Puniceicoccales;f__CAG-312;g__Merdousia;g__Merdousia MSSCM00850442_s	g__Merdousia MSSCM00850442_s	25343/86730(29.22%)	55/89
ERR4335078	Bacteria;Verrucomicrobiota;Opitutae;Puniceicoccales;f__CAG-312;g__Merdousia;g__Merdousia MSSCM01005828_s	g__Merdousia MSSCM01005828_s	60575/62103(97.54%)	56/56
ERR4335078	Bacteria;Verrucomicrobiota;Opitutae;Puniceicoccales;f__CAG-312;g__UMGS1490;g__UMGS1490 MSSCI00191193_s	g__UMGS1490 MSSCI00191193_s	21999/87960(25.01%)	58/92
ERR4335079	Bacteria;Verrucomicrobiota;Opitutae;Puniceicoccales;f__CAG-312;g__Merdousia;g__Merdousia MSSCI00191162_s	g__Merdousia MSSCI00191162_s	65375/86952(75.19%)	86/90
ERR4335079	Bacteria;Verrucomicrobiota;Opitutae;Puniceicoccales;f__CAG-312;g__Merdousia;g__Merdousia MSSCM00784928_s	g__Merdousia MSSCM00784928_s	87690/88251(99.36%)	90/90
ERR4335079	Bacteria;Verrucomicrobiota;Opitutae;Puniceicoccales;f__CAG-312;g__Merdousia;g__Merdousia MSSCM00850442_s	g__Merdousia MSSCM00850442_s	70223/86730(80.97%)	89/89
ERR4335079	Bacteria;Verrucomicrobiota;Verrucomicrobiotae;Verrucomicrobiotales;Akkermansiaceae;Akkermansia;Akkermansia muciniphila	Akkermansia muciniphila	88179/90774(97.14%)	92/92
ERR4335080	Bacteria;Verrucomicrobiota;Verrucomicrobiotae;Verrucomicrobiotales;Akkermansiaceae;Akkermansia;Akkermansia muciniphila	Akkermansia muciniphila	88670/90774(97.68%)	92/92
ERR4335081	Bacteria;Verrucomicrobiota;Opitutae;Puniceicoccales;f__CAG-312;g__Merdousia;g__Merdousia MSSCI00191162_s	g__Merdousia MSSCI00191162_s	85500/86952(98.33%)	90/90
ERR4335082	Bacteria;Verrucomicrobiota;Verrucomicrobiotae;Verrucomicrobiotales;Akkermansiaceae;Akkermansia;Akkermansia massiliensis	Akkermansia massiliensis	83601/90075(92.81%)	92/92
ERR4335084	Bacteria;Verrucomicrobiota;Verrucomicrobiotae;Verrucomicrobiotales;Akkermansiaceae;Akkermansia;Akkermansia muciniphila	Akkermansia muciniphila	39941/90774(44%)	80/92
ERR4335085	Bacteria;Verrucomicrobiota;Opitutae;Puniceicoccales;f__CAG-312;g__Merdousia;g__Merdousia MSSCM00599252_s	g__Merdousia MSSCM00599252_s	57415/87984(65.26%)	89/91
ERR4335085	Bacteria;Verrucomicrobiota;Verrucomicrobiotae;Verrucomicrobiotales;Akkermansiaceae;Akkermansia;Akkermansia muciniphila	Akkermansia muciniphila	90743/90774(99.97%)	92/92
ERR4335086	Bacteria;Verrucomicrobiota;Verrucomicrobiotae;Verrucomicrobiotales;Akkermansiaceae;Akkermansia;Akkermansia muciniphila	Akkermansia muciniphila	78230/90774(86.18%)	90/92
ERR4335087	Bacteria;Verrucomicrobiota;Opitutae;Puniceicoccales;f__CAG-312;g__Merdousia;g__Merdousia MSSCI00191162_s	g__Merdousia MSSCI00191162_s	79277/86952(91.17%)	90/90
ERR4335087	Bacteria;Verrucomicrobiota;Verrucomicrobiotae;Verrucomicrobiotales;Akkermansiaceae;Akkermansia;Akkermansia muciniphila	Akkermansia muciniphila	90753/90774(99.98%)	92/92
ERR4335088	Bacteria;Verrucomicrobiota;Verrucomicrobiotae;Verrucomicrobiotales;Akkermansiaceae;Akkermansia;Akkermansia massiliensis	Akkermansia massiliensis	79862/90075(88.66%)	92/92
ERR4335089	Bacteria;Verrucomicrobiota;Verrucomicrobiotae;Verrucomicrobiotales;Akkermansiaceae;Akkermansia;Akkermansia muciniphila	Akkermansia muciniphila	31616/90774(34.83%)	71/92
ERR4335090	Bacteria;Verrucomicrobiota;Opitutae;Puniceicoccales;f__CAG-312;g__Merdousia;g__Merdousia MSSCI00191236_s	g__Merdousia MSSCI00191236_s	65398/83430(78.39%)	82/84
ERR4335090	Bacteria;Verrucomicrobiota;Verrucomicrobiotae;Verrucomicrobiotales;Akkermansiaceae;Akkermansia;Akkermansia massiliensis	Akkermansia massiliensis	89939/90075(99.85%)	92/92
ERR4335092	Bacteria;Verrucomicrobiota;Verrucomicrobiotae;Verrucomicrobiotales;Akkermansiaceae;Akkermansia;Akkermansia massiliensis	Akkermansia massiliensis	76858/90075(85.33%)	91/92
ERR4335093	Bacteria;Verrucomicrobiota;Verrucomicrobiotae;Verrucomicrobiotales;Akkermansiaceae;Akkermansia;Akkermansia muciniphila	Akkermansia muciniphila	90517/90774(99.72%)	92/92
ERR4335094	Bacteria;Verrucomicrobiota;Opitutae;Puniceicoccales;f__CAG-312;g__Merdousia;g__Merdousia MSSCI00191162_s	g__Merdousia MSSCI00191162_s	40171/86952(46.2%)	82/90
ERR4335094	Bacteria;Verrucomicrobiota;Verrucomicrobiotae;Verrucomicrobiotales;Akkermansiaceae;Akkermansia;Akkermansia muciniphila	Akkermansia muciniphila	89358/90774(98.44%)	92/92
ERR4335095	Bacteria;Verrucomicrobiota;Verrucomicrobiotae;Verrucomicrobiotales;Akkermansiaceae;Akkermansia;Akkermansia muciniphila	Akkermansia muciniphila	46389/90774(51.1%)	80/92
ERR4335096	Bacteria;Verrucomicrobiota;Opitutae;Puniceicoccales;f__CAG-312;g__Merdousia;g__Merdousia MSSCM00784928_s	g__Merdousia MSSCM00784928_s	81456/88251(92.3%)	90/90
ERR4335098	Bacteria;Verrucomicrobiota;Verrucomicrobiotae;Verrucomicrobiotales;Akkermansiaceae;Akkermansia;Akkermansia muciniphila	Akkermansia muciniphila	39848/90774(43.9%)	79/92
ERR4335099	Bacteria;Verrucomicrobiota;Verrucomicrobiotae;Verrucomicrobiotales;Akkermansiaceae;Akkermansia;Akkermansia muciniphila	Akkermansia muciniphila	90742/90774(99.96%)	92/92
ERR4335100	Bacteria;Verrucomicrobiota;Verrucomicrobiotae;Verrucomicrobiotales;Akkermansiaceae;Akkermansia;Akkermansia muciniphila	Akkermansia muciniphila	87767/90774(96.69%)	92/92
ERR4335101	Bacteria;Verrucomicrobiota;Verrucomicrobiotae;Verrucomicrobiotales;Akkermansiaceae;Akkermansia;Akkermansia muciniphila	Akkermansia muciniphila	89732/90774(98.85%)	92/92
ERR4335102	Bacteria;Verrucomicrobiota;Verrucomicrobiotae;Verrucomicrobiotales;Akkermansiaceae;Akkermansia;Akkermansia muciniphila	Akkermansia muciniphila	89392/90774(98.48%)	92/92
ERR4335103	Bacteria;Verrucomicrobiota;Opitutae;Puniceicoccales;f__CAG-312;g__Merdousia;g__Merdousia MSSCM00784928_s	g__Merdousia MSSCM00784928_s	54409/88251(61.65%)	82/90
ERR4335103	Bacteria;Verrucomicrobiota;Verrucomicrobiotae;Verrucomicrobiotales;Akkermansiaceae;Akkermansia;Akkermansia massiliensis	Akkermansia massiliensis	84095/90075(93.36%)	92/92
ERR4335104	Bacteria;Verrucomicrobiota;Verrucomicrobiotae;Verrucomicrobiotales;Akkermansiaceae;Akkermansia;Akkermansia muciniphila	Akkermansia muciniphila	89435/90774(98.52%)	92/92
ERR4335105	Bacteria;Verrucomicrobiota;Opitutae;Puniceicoccales;f__CAG-312;g__Merdousia;g__Merdousia MSSCI00297590_s	g__Merdousia MSSCI00297590_s	85738/86742(98.84%)	90/90
ERR4335105	Bacteria;Verrucomicrobiota;Verrucomicrobiotae;Verrucomicrobiotales;Akkermansiaceae;Akkermansia;Akkermansia massiliensis	Akkermansia massiliensis	87549/90075(97.2%)	92/92
ERR4335106	Bacteria;Verrucomicrobiota;Verrucomicrobiotae;Verrucomicrobiotales;Akkermansiaceae;Akkermansia;Akkermansia muciniphila	Akkermansia muciniphila	89764/90774(98.89%)	92/92
ERR4335110	Bacteria;Verrucomicrobiota;Opitutae;Puniceicoccales;f__CAG-312;g__Merdousia;g__Merdousia MSSCM00784928_s	g__Merdousia MSSCM00784928_s	87904/88251(99.61%)	90/90
ERR4335110	Bacteria;Verrucomicrobiota;Verrucomicrobiotae;Verrucomicrobiotales;Akkermansiaceae;Akkermansia;Akkermansia muciniphila	Akkermansia muciniphila	69458/90774(76.52%)	91/92
ERR4335113	Bacteria;Verrucomicrobiota;Opitutae;Puniceicoccales;f__CAG-312;g__UMGS1490;g__UMGS1490 MSSCI00191193_s	g__UMGS1490 MSSCI00191193_s	41700/87960(47.41%)	84/92
ERR4335113	Bacteria;Verrucomicrobiota;Verrucomicrobiotae;Verrucomicrobiotales;Akkermansiaceae;Akkermansia;Akkermansia massiliensis	Akkermansia massiliensis	63920/90075(70.96%)	90/92
ERR4335114	Bacteria;Verrucomicrobiota;Verrucomicrobiotae;Verrucomicrobiotales;Akkermansiaceae;Akkermansia;Akkermansia muciniphila	Akkermansia muciniphila	89714/90774(98.83%)	92/92
ERR4335115	Bacteria;Verrucomicrobiota;Verrucomicrobiotae;Verrucomicrobiotales;Akkermansiaceae;Akkermansia;Akkermansia muciniphila	Akkermansia muciniphila	30783/90774(33.91%)	71/92
ERR4335117	Bacteria;Verrucomicrobiota;Opitutae;Puniceicoccales;f__CAG-312;g__Merdousia;g__Merdousia MSSCI00297590_s	g__Merdousia MSSCI00297590_s	86719/86742(99.97%)	90/90
ERR4335117	Bacteria;Verrucomicrobiota;Verrucomicrobiotae;Verrucomicrobiotales;Akkermansiaceae;Akkermansia;Akkermansia massiliensis	Akkermansia massiliensis	85474/90075(94.89%)	92/92
ERR4335117	Bacteria;Verrucomicrobiota;Verrucomicrobiotae;Verrucomicrobiotales;Akkermansiaceae;Akkermansia;Akkermansia PJKB_s	Akkermansia PJKB_s	23302/89976(25.9%)	67/92
ERR4335119	Bacteria;Verrucomicrobiota;Verrucomicrobiotae;Verrucomicrobiotales;Akkermansiaceae;Akkermansia;Akkermansia muciniphila	Akkermansia muciniphila	89550/90774(98.65%)	92/92
ERR4335121	Bacteria;Verrucomicrobiota;Verrucomicrobiotae;Verrucomicrobiotales;Akkermansiaceae;Akkermansia;Akkermansia muciniphila	Akkermansia muciniphila	89579/90774(98.68%)	92/92
ERR4335122	Bacteria;Verrucomicrobiota;Verrucomicrobiotae;Verrucomicrobiotales;Akkermansiaceae;Akkermansia;Akkermansia muciniphila	Akkermansia muciniphila	89372/90774(98.46%)	92/92
ERR4335125	Bacteria;Verrucomicrobiota;Opitutae;Puniceicoccales;f__CAG-312;g__Merdousia;g__Merdousia MSSCM00599252_s	g__Merdousia MSSCM00599252_s	25309/87984(28.77%)	69/91
ERR4335125	Bacteria;Verrucomicrobiota;Verrucomicrobiotae;Verrucomicrobiotales;Akkermansiaceae;Akkermansia;Akkermansia muciniphila	Akkermansia muciniphila	89616/90774(98.72%)	92/92
ERR4335126	Bacteria;Verrucomicrobiota;Verrucomicrobiotae;Verrucomicrobiotales;Akkermansiaceae;Akkermansia;Akkermansia muciniphila	Akkermansia muciniphila	89519/90774(98.62%)	92/92
ERR4335127	Bacteria;Verrucomicrobiota;Verrucomicrobiotae;Verrucomicrobiotales;Akkermansiaceae;Akkermansia;Akkermansia muciniphila	Akkermansia muciniphila	90762/90774(99.99%)	92/92
ERR4335128	Bacteria;Verrucomicrobiota;Verrucomicrobiotae;Verrucomicrobiotales;Akkermansiaceae;Akkermansia;Akkermansia muciniphila	Akkermansia muciniphila	89323/90774(98.4%)	92/92
ERR4335129	Bacteria;Verrucomicrobiota;Opitutae;Puniceicoccales;f__CAG-312;g__Merdousia;g__Merdousia MSSCM00784928_s	g__Merdousia MSSCM00784928_s	79189/88251(89.73%)	90/90
ERR4335129	Bacteria;Verrucomicrobiota;Verrucomicrobiotae;Verrucomicrobiotales;Akkermansiaceae;Akkermansia;Akkermansia muciniphila	Akkermansia muciniphila	59382/90774(65.42%)	90/92
ERR4335131	Bacteria;Verrucomicrobiota;Opitutae;Puniceicoccales;f__CAG-312;g__Merdousia;g__Merdousia MSSCI00191162_s	g__Merdousia MSSCI00191162_s	61231/86952(70.42%)	89/90
ERR4335131	Bacteria;Verrucomicrobiota;Opitutae;Puniceicoccales;f__CAG-312;g__Merdousia;g__Merdousia MSSCM00784928_s	g__Merdousia MSSCM00784928_s	87309/88251(98.93%)	90/90
ERR4335131	Bacteria;Verrucomicrobiota;Verrucomicrobiotae;Verrucomicrobiotales;Akkermansiaceae;Akkermansia;Akkermansia muciniphila	Akkermansia muciniphila	90723/90774(99.94%)	92/92
ERR4335132	Bacteria;Verrucomicrobiota;Verrucomicrobiotae;Verrucomicrobiotales;Akkermansiaceae;Akkermansia;Akkermansia muciniphila	Akkermansia muciniphila	76327/90774(84.08%)	91/92
ERR4335134	Bacteria;Verrucomicrobiota;Opitutae;Puniceicoccales;f__CAG-312;g__Merdousia;g__Merdousia MSSCI00191162_s	g__Merdousia MSSCI00191162_s	35410/86952(40.72%)	72/90
ERR4335134	Bacteria;Verrucomicrobiota;Opitutae;Puniceicoccales;f__CAG-312;g__Merdousia;g__Merdousia MSSCM00784928_s	g__Merdousia MSSCM00784928_s	84203/88251(95.41%)	90/90
ERR4335134	Bacteria;Verrucomicrobiota;Verrucomicrobiotae;Verrucomicrobiotales;Akkermansiaceae;Akkermansia;Akkermansia muciniphila	Akkermansia muciniphila	83722/90774(92.23%)	92/92
ERR4335135	Bacteria;Verrucomicrobiota;Verrucomicrobiotae;Verrucomicrobiotales;Akkermansiaceae;Akkermansia;Akkermansia muciniphila	Akkermansia muciniphila	89183/90774(98.25%)	92/92
ERR4335136	Bacteria;Verrucomicrobiota;Verrucomicrobiotae;Verrucomicrobiotales;Akkermansiaceae;Akkermansia;Akkermansia muciniphila	Akkermansia muciniphila	90717/90774(99.94%)	92/92
ERR4335138	Bacteria;Verrucomicrobiota;Verrucomicrobiotae;Verrucomicrobiotales;Akkermansiaceae;Akkermansia;Akkermansia massiliensis	Akkermansia massiliensis	47344/90075(52.56%)	84/92
ERR4335139	Bacteria;Verrucomicrobiota;Verrucomicrobiotae;Verrucomicrobiotales;Akkermansiaceae;Akkermansia;Akkermansia muciniphila	Akkermansia muciniphila	89588/90774(98.69%)	92/92
ERR4335140	Bacteria;Verrucomicrobiota;Verrucomicrobiotae;Verrucomicrobiotales;Akkermansiaceae;Akkermansia;Akkermansia muciniphila	Akkermansia muciniphila	89804/90774(98.93%)	92/92
ERR4335141	Bacteria;Verrucomicrobiota;Opitutae;Puniceicoccales;f__CAG-312;g__Merdousia;g__Merdousia MSSCI00297590_s	g__Merdousia MSSCI00297590_s	39017/86742(44.98%)	76/90
ERR4335141	Bacteria;Verrucomicrobiota;Verrucomicrobiotae;Verrucomicrobiotales;Akkermansiaceae;Akkermansia;Akkermansia massiliensis	Akkermansia massiliensis	80937/90075(89.86%)	92/92
ERR4335143	Bacteria;Verrucomicrobiota;Verrucomicrobiotae;Verrucomicrobiotales;Akkermansiaceae;Akkermansia;Akkermansia muciniphila	Akkermansia muciniphila	89220/90774(98.29%)	92/92
ERR4335145	Bacteria;Verrucomicrobiota;Opitutae;Puniceicoccales;f__CAG-312;g__Merdousia;g__Merdousia MSSCI00191162_s	g__Merdousia MSSCI00191162_s	32769/86952(37.69%)	75/90
ERR4335145	Bacteria;Verrucomicrobiota;Opitutae;Puniceicoccales;f__CAG-312;g__Merdousia;g__Merdousia MSSCM00599252_s	g__Merdousia MSSCM00599252_s	34810/87984(39.56%)	75/91
ERR4335145	Bacteria;Verrucomicrobiota;Opitutae;Puniceicoccales;f__CAG-312;g__Merdousia;g__Merdousia MSSCM00784928_s	g__Merdousia MSSCM00784928_s	46979/88251(53.23%)	81/90
ERR4335145	Bacteria;Verrucomicrobiota;Opitutae;Puniceicoccales;f__CAG-312;g__Merdousia;g__Merdousia MSSCM00850442_s	g__Merdousia MSSCM00850442_s	58956/86730(67.98%)	87/89
ERR4335145	Bacteria;Verrucomicrobiota;Opitutae;Puniceicoccales;f__CAG-312;g__UMGS1490;g__UMGS1490 MSSCI00192476_s	g__UMGS1490 MSSCI00192476_s	58974/63066(93.51%)	71/71
ERR4335145	Bacteria;Verrucomicrobiota;Verrucomicrobiotae;Verrucomicrobiotales;Akkermansiaceae;Akkermansia;Akkermansia massiliensis	Akkermansia massiliensis	43385/90075(48.17%)	86/92
ERR4335146	Bacteria;Verrucomicrobiota;Opitutae;Puniceicoccales;f__CAG-312;g__Merdousia;g__Merdousia MSSCM00784928_s	g__Merdousia MSSCM00784928_s	75913/88251(86.02%)	89/90
ERR4335146	Bacteria;Verrucomicrobiota;Verrucomicrobiotae;Verrucomicrobiotales;Akkermansiaceae;Akkermansia;Akkermansia muciniphila	Akkermansia muciniphila	89708/90774(98.83%)	92/92
ERR4335147	Bacteria;Verrucomicrobiota;Verrucomicrobiotae;Verrucomicrobiotales;Akkermansiaceae;Akkermansia;Akkermansia muciniphila	Akkermansia muciniphila	77231/90774(85.08%)	90/92
ERR4335149	Bacteria;Verrucomicrobiota;Opitutae;Puniceicoccales;f__CAG-312;g__Merdousia;g__Merdousia MSSCI00297590_s	g__Merdousia MSSCI00297590_s	73828/86742(85.11%)	90/90
ERR4335149	Bacteria;Verrucomicrobiota;Verrucomicrobiotae;Verrucomicrobiotales;Akkermansiaceae;Akkermansia;Akkermansia KQ968618_s	Akkermansia KQ968618_s	31629/90225(35.06%)	79/92
ERR4335150	Bacteria;Verrucomicrobiota;Opitutae;Puniceicoccales;f__CAG-312;g__Merdousia;g__Merdousia MSSCM00784928_s	g__Merdousia MSSCM00784928_s	86204/88251(97.68%)	90/90
ERR4335150	Bacteria;Verrucomicrobiota;Verrucomicrobiotae;Verrucomicrobiotales;Akkermansiaceae;Akkermansia;Akkermansia KQ968618_s	Akkermansia KQ968618_s	60415/90225(66.96%)	91/92
ERR4335150	Bacteria;Verrucomicrobiota;Verrucomicrobiotae;Verrucomicrobiotales;Akkermansiaceae;Akkermansia;Akkermansia muciniphila	Akkermansia muciniphila	78799/90774(86.81%)	92/92
ERR4335150	Bacteria;Verrucomicrobiota;Verrucomicrobiotae;Verrucomicrobiotales;Akkermansiaceae;Akkermansia;Akkermansia VVNA_s	Akkermansia VVNA_s	32200/90129(35.73%)	69/92
ERR4335151	Bacteria;Verrucomicrobiota;Verrucomicrobiotae;Verrucomicrobiotales;Akkermansiaceae;Akkermansia;Akkermansia muciniphila	Akkermansia muciniphila	88388/90774(97.37%)	92/92
ERR4335152	Bacteria;Verrucomicrobiota;Opitutae;Puniceicoccales;f__CAG-312;g__Merdousia;g__Merdousia MSSCM00784928_s	g__Merdousia MSSCM00784928_s	88205/88251(99.95%)	90/90
ERR4335152	Bacteria;Verrucomicrobiota;Verrucomicrobiotae;Verrucomicrobiotales;Akkermansiaceae;Akkermansia;Akkermansia muciniphila	Akkermansia muciniphila	90097/90774(99.25%)	92/92
ERR4335153	Bacteria;Verrucomicrobiota;Verrucomicrobiotae;Verrucomicrobiotales;Akkermansiaceae;Akkermansia;Akkermansia KQ968618_s	Akkermansia KQ968618_s	80008/90225(88.68%)	92/92
ERR4335153	Bacteria;Verrucomicrobiota;Verrucomicrobiotae;Verrucomicrobiotales;Akkermansiaceae;Akkermansia;Akkermansia VVNA_s	Akkermansia VVNA_s	47522/90129(52.73%)	84/92
ERR4335154	Bacteria;Verrucomicrobiota;Verrucomicrobiotae;Verrucomicrobiotales;Akkermansiaceae;Akkermansia;Akkermansia muciniphila	Akkermansia muciniphila	90600/90774(99.81%)	92/92
ERR4335155	Bacteria;Verrucomicrobiota;Verrucomicrobiotae;Verrucomicrobiotales;Akkermansiaceae;Akkermansia;Akkermansia muciniphila	Akkermansia muciniphila	90691/90774(99.91%)	92/92
ERR4335157	Bacteria;Verrucomicrobiota;Verrucomicrobiotae;Verrucomicrobiotales;Akkermansiaceae;Akkermansia;Akkermansia muciniphila	Akkermansia muciniphila	90740/90774(99.96%)	92/92
ERR4335158	Bacteria;Verrucomicrobiota;Verrucomicrobiotae;Verrucomicrobiotales;Akkermansiaceae;Akkermansia;Akkermansia KQ968618_s	Akkermansia KQ968618_s	33674/90225(37.32%)	74/92
ERR4335159	Bacteria;Verrucomicrobiota;Verrucomicrobiotae;Verrucomicrobiotales;Akkermansiaceae;Akkermansia;Akkermansia muciniphila	Akkermansia muciniphila	88191/90774(97.15%)	92/92
ERR4335160	Bacteria;Verrucomicrobiota;Verrucomicrobiotae;Verrucomicrobiotales;Akkermansiaceae;Akkermansia;Akkermansia muciniphila	Akkermansia muciniphila	89058/90774(98.11%)	92/92
ERR4335162	Bacteria;Verrucomicrobiota;Verrucomicrobiotae;Verrucomicrobiotales;Akkermansiaceae;Akkermansia;Akkermansia muciniphila	Akkermansia muciniphila	89751/90774(98.87%)	92/92
ERR4335163	Bacteria;Verrucomicrobiota;Opitutae;Puniceicoccales;f__CAG-312;g__Merdousia;g__Merdousia MSSCM00784928_s	g__Merdousia MSSCM00784928_s	88113/88251(99.84%)	90/90
ERR4335163	Bacteria;Verrucomicrobiota;Verrucomicrobiotae;Verrucomicrobiotales;Akkermansiaceae;Akkermansia;Akkermansia muciniphila	Akkermansia muciniphila	89664/90774(98.78%)	92/92
ERR4335164	Bacteria;Verrucomicrobiota;Verrucomicrobiotae;Verrucomicrobiotales;Akkermansiaceae;Akkermansia;Akkermansia muciniphila	Akkermansia muciniphila	87622/90774(96.53%)	92/92
ERR4335166	Bacteria;Verrucomicrobiota;Verrucomicrobiotae;Verrucomicrobiotales;Akkermansiaceae;Akkermansia;Akkermansia muciniphila	Akkermansia muciniphila	89573/90774(98.68%)	92/92
ERR4335167	Bacteria;Verrucomicrobiota;Verrucomicrobiotae;Verrucomicrobiotales;Akkermansiaceae;Akkermansia;Akkermansia muciniphila	Akkermansia muciniphila	90673/90774(99.89%)	92/92
ERR4335168	Bacteria;Verrucomicrobiota;Verrucomicrobiotae;Verrucomicrobiotales;Akkermansiaceae;Akkermansia;Akkermansia muciniphila	Akkermansia muciniphila	88035/90774(96.98%)	92/92
ERR4335169	Bacteria;Verrucomicrobiota;Verrucomicrobiotae;Verrucomicrobiotales;Akkermansiaceae;Akkermansia;Akkermansia muciniphila	Akkermansia muciniphila	24601/90774(27.1%)	70/92
ERR4335171	Bacteria;Verrucomicrobiota;Verrucomicrobiotae;Verrucomicrobiotales;Akkermansiaceae;Akkermansia;Akkermansia muciniphila	Akkermansia muciniphila	89935/90774(99.08%)	92/92
ERR4335172	Bacteria;Verrucomicrobiota;Verrucomicrobiotae;Verrucomicrobiotales;Akkermansiaceae;Akkermansia;Akkermansia muciniphila	Akkermansia muciniphila	90596/90774(99.8%)	92/92
ERR4335173	Bacteria;Verrucomicrobiota;Opitutae;Puniceicoccales;f__CAG-312;g__Merdousia;g__Merdousia MSSCM00599252_s	g__Merdousia MSSCM00599252_s	25012/87984(28.43%)	57/91
ERR4335173	Bacteria;Verrucomicrobiota;Verrucomicrobiotae;Verrucomicrobiotales;Akkermansiaceae;Akkermansia;Akkermansia KQ968618_s	Akkermansia KQ968618_s	80158/90225(88.84%)	92/92
ERR4335173	Bacteria;Verrucomicrobiota;Verrucomicrobiotae;Verrucomicrobiotales;Akkermansiaceae;Akkermansia;Akkermansia VVNA_s	Akkermansia VVNA_s	59028/90129(65.49%)	89/92
ERR4335174	Bacteria;Verrucomicrobiota;Opitutae;Puniceicoccales;f__CAG-312;g__Merdousia;g__Merdousia MSSCI00297590_s	g__Merdousia MSSCI00297590_s	85943/86742(99.08%)	90/90
ERR4335174	Bacteria;Verrucomicrobiota;Verrucomicrobiotae;Verrucomicrobiotales;Akkermansiaceae;Akkermansia;Akkermansia muciniphila	Akkermansia muciniphila	89891/90774(99.03%)	92/92
ERR4335175	Bacteria;Verrucomicrobiota;Verrucomicrobiotae;Verrucomicrobiotales;Akkermansiaceae;Akkermansia;Akkermansia muciniphila	Akkermansia muciniphila	69071/90774(76.09%)	92/92
ERR4335177	Bacteria;Verrucomicrobiota;Verrucomicrobiotae;Verrucomicrobiotales;Akkermansiaceae;Akkermansia;Akkermansia muciniphila	Akkermansia muciniphila	90344/90774(99.53%)	92/92
ERR4335178	Bacteria;Verrucomicrobiota;Verrucomicrobiotae;Verrucomicrobiotales;Akkermansiaceae;Akkermansia;Akkermansia muciniphila	Akkermansia muciniphila	90717/90774(99.94%)	92/92
ERR4335179	Bacteria;Verrucomicrobiota;Verrucomicrobiotae;Verrucomicrobiotales;Akkermansiaceae;Akkermansia;Akkermansia muciniphila	Akkermansia muciniphila	88087/90774(97.04%)	92/92
ERR4335180	Bacteria;Verrucomicrobiota;Verrucomicrobiotae;Verrucomicrobiotales;Akkermansiaceae;Akkermansia;Akkermansia muciniphila	Akkermansia muciniphila	89509/90774(98.61%)	92/92
ERR4335181	Bacteria;Verrucomicrobiota;Verrucomicrobiotae;Verrucomicrobiotales;Akkermansiaceae;Akkermansia;Akkermansia muciniphila	Akkermansia muciniphila	88898/90774(97.93%)	92/92
ERR4335182	Bacteria;Verrucomicrobiota;Verrucomicrobiotae;Verrucomicrobiotales;Akkermansiaceae;Akkermansia;Akkermansia muciniphila	Akkermansia muciniphila	90245/90774(99.42%)	92/92
ERR4335184	Bacteria;Verrucomicrobiota;Verrucomicrobiotae;Verrucomicrobiotales;Akkermansiaceae;Akkermansia;Akkermansia muciniphila	Akkermansia muciniphila	44203/90774(48.7%)	82/92
ERR4335185	Bacteria;Verrucomicrobiota;Opitutae;Puniceicoccales;f__CAG-312;g__Merdousia;g__Merdousia MSSCI00191236_s	g__Merdousia MSSCI00191236_s	82982/83430(99.46%)	84/84
ERR4335187	Bacteria;Verrucomicrobiota;Verrucomicrobiotae;Verrucomicrobiotales;Akkermansiaceae;Akkermansia;Akkermansia muciniphila	Akkermansia muciniphila	90742/90774(99.96%)	92/92
ERR4335188	Bacteria;Verrucomicrobiota;Verrucomicrobiotae;Verrucomicrobiotales;Akkermansiaceae;Akkermansia;Akkermansia muciniphila	Akkermansia muciniphila	90510/90774(99.71%)	92/92
ERR4335191	Bacteria;Verrucomicrobiota;Verrucomicrobiotae;Verrucomicrobiotales;Akkermansiaceae;Akkermansia;Akkermansia muciniphila	Akkermansia muciniphila	38491/90774(42.4%)	82/92
ERR4335192	Bacteria;Verrucomicrobiota;Verrucomicrobiotae;Verrucomicrobiotales;Akkermansiaceae;Akkermansia;Akkermansia muciniphila	Akkermansia muciniphila	80404/90774(88.58%)	92/92
ERR4335193	Bacteria;Verrucomicrobiota;Verrucomicrobiotae;Verrucomicrobiotales;Akkermansiaceae;Akkermansia;Akkermansia muciniphila	Akkermansia muciniphila	89640/90774(98.75%)	92/92
ERR4335195	Bacteria;Verrucomicrobiota;Verrucomicrobiotae;Verrucomicrobiotales;Akkermansiaceae;Akkermansia;Akkermansia muciniphila	Akkermansia muciniphila	89275/90774(98.35%)	92/92
ERR4335196	Bacteria;Verrucomicrobiota;Verrucomicrobiotae;Verrucomicrobiotales;Akkermansiaceae;Akkermansia;Akkermansia massiliensis	Akkermansia massiliensis	85438/90075(94.85%)	92/92
ERR4335197	Bacteria;Verrucomicrobiota;Opitutae;Puniceicoccales;f__CAG-312;g__Merdousia;g__Merdousia MSSCI00297590_s	g__Merdousia MSSCI00297590_s	82728/86742(95.37%)	90/90
ERR4335197	Bacteria;Verrucomicrobiota;Opitutae;Puniceicoccales;f__CAG-312;g__Merdousia;g__Merdousia MSSCM00784928_s	g__Merdousia MSSCM00784928_s	84942/88251(96.25%)	90/90
ERR4335197	Bacteria;Verrucomicrobiota;Verrucomicrobiotae;Verrucomicrobiotales;Akkermansiaceae;Akkermansia;Akkermansia KQ968618_s	Akkermansia KQ968618_s	73137/90225(81.06%)	91/92
ERR4335197	Bacteria;Verrucomicrobiota;Verrucomicrobiotae;Verrucomicrobiotales;Akkermansiaceae;Akkermansia;Akkermansia VVNA_s	Akkermansia VVNA_s	37540/90129(41.65%)	75/92
ERR4335198	Bacteria;Verrucomicrobiota;Opitutae;Puniceicoccales;f__CAG-312;g__Merdousia;g__Merdousia MSSCI00191162_s	g__Merdousia MSSCI00191162_s	55130/86952(63.4%)	86/90
ERR4335199	Bacteria;Verrucomicrobiota;Verrucomicrobiotae;Verrucomicrobiotales;Akkermansiaceae;Akkermansia;Akkermansia muciniphila	Akkermansia muciniphila	86085/90774(94.83%)	92/92
ERR4335201	Bacteria;Verrucomicrobiota;Verrucomicrobiotae;Verrucomicrobiotales;Akkermansiaceae;Akkermansia;Akkermansia muciniphila	Akkermansia muciniphila	89308/90774(98.39%)	92/92
ERR4335202	Bacteria;Verrucomicrobiota;Verrucomicrobiotae;Verrucomicrobiotales;Akkermansiaceae;Akkermansia;Akkermansia KQ968618_s	Akkermansia KQ968618_s	84226/90225(93.35%)	92/92
ERR4335202	Bacteria;Verrucomicrobiota;Verrucomicrobiotae;Verrucomicrobiotales;Akkermansiaceae;Akkermansia;Akkermansia VVNA_s	Akkermansia VVNA_s	57292/90129(63.57%)	90/92
ERR4335204	Bacteria;Verrucomicrobiota;Verrucomicrobiotae;Verrucomicrobiotales;Akkermansiaceae;Akkermansia;Akkermansia muciniphila	Akkermansia muciniphila	87817/90774(96.74%)	92/92
ERR4335205	Bacteria;Verrucomicrobiota;Verrucomicrobiotae;Verrucomicrobiotales;Akkermansiaceae;Akkermansia;Akkermansia massiliensis	Akkermansia massiliensis	84264/90075(93.55%)	92/92
ERR4335206	Bacteria;Verrucomicrobiota;Verrucomicrobiotae;Verrucomicrobiotales;Akkermansiaceae;Akkermansia;Akkermansia muciniphila	Akkermansia muciniphila	26685/90774(29.4%)	72/92
ERR4335208	Bacteria;Verrucomicrobiota;Verrucomicrobiotae;Verrucomicrobiotales;Akkermansiaceae;Akkermansia;Akkermansia muciniphila	Akkermansia muciniphila	73076/90774(80.5%)	91/92
ERR4335210	Bacteria;Verrucomicrobiota;Verrucomicrobiotae;Verrucomicrobiotales;Akkermansiaceae;Akkermansia;Akkermansia muciniphila	Akkermansia muciniphila	89953/90774(99.1%)	92/92
ERR4335211	Bacteria;Verrucomicrobiota;Verrucomicrobiotae;Verrucomicrobiotales;Akkermansiaceae;Akkermansia;Akkermansia massiliensis	Akkermansia massiliensis	87837/90075(97.52%)	92/92
ERR4335212	Bacteria;Verrucomicrobiota;Verrucomicrobiotae;Verrucomicrobiotales;Akkermansiaceae;Akkermansia;Akkermansia muciniphila	Akkermansia muciniphila	26381/90774(29.06%)	65/92
ERR4335213	Bacteria;Verrucomicrobiota;Opitutae;Puniceicoccales;f__CAG-312;g__Merdousia;g__Merdousia MSSCI00297590_s	g__Merdousia MSSCI00297590_s	44552/86742(51.36%)	83/90
ERR4335213	Bacteria;Verrucomicrobiota;Verrucomicrobiotae;Verrucomicrobiotales;Akkermansiaceae;Akkermansia;Akkermansia massiliensis	Akkermansia massiliensis	85312/90075(94.71%)	92/92
ERR4335214	Bacteria;Verrucomicrobiota;Opitutae;Puniceicoccales;f__CAG-312;g__Merdousia;g__Merdousia MSSCI00297590_s	g__Merdousia MSSCI00297590_s	84711/86742(97.66%)	90/90
ERR4335214	Bacteria;Verrucomicrobiota;Verrucomicrobiotae;Verrucomicrobiotales;Akkermansiaceae;Akkermansia;Akkermansia KQ968618_s	Akkermansia KQ968618_s	82982/90225(91.97%)	92/92
ERR4335214	Bacteria;Verrucomicrobiota;Verrucomicrobiotae;Verrucomicrobiotales;Akkermansiaceae;Akkermansia;Akkermansia VVNA_s	Akkermansia VVNA_s	54855/90129(60.86%)	88/92
ERR4335215	Bacteria;Verrucomicrobiota;Verrucomicrobiotae;Verrucomicrobiotales;Akkermansiaceae;Akkermansia;Akkermansia massiliensis	Akkermansia massiliensis	33768/90075(37.49%)	74/92
ERR4335216	Bacteria;Verrucomicrobiota;Verrucomicrobiotae;Verrucomicrobiotales;Akkermansiaceae;Akkermansia;Akkermansia muciniphila	Akkermansia muciniphila	90023/90774(99.17%)	92/92
ERR4335218	Bacteria;Verrucomicrobiota;Opitutae;Puniceicoccales;f__CAG-312;g__Merdousia;g__Merdousia MSSCI00297590_s	g__Merdousia MSSCI00297590_s	84798/86742(97.76%)	90/90
ERR4335218	Bacteria;Verrucomicrobiota;Verrucomicrobiotae;Verrucomicrobiotales;Akkermansiaceae;Akkermansia;Akkermansia muciniphila	Akkermansia muciniphila	89557/90774(98.66%)	92/92
ERR4335221	Bacteria;Verrucomicrobiota;Verrucomicrobiotae;Verrucomicrobiotales;Akkermansiaceae;Akkermansia;Akkermansia muciniphila	Akkermansia muciniphila	84134/90774(92.69%)	92/92
ERR4335222	Bacteria;Verrucomicrobiota;Opitutae;Puniceicoccales;f__CAG-312;g__Merdousia;g__Merdousia MSSCM00784928_s	g__Merdousia MSSCM00784928_s	87780/88251(99.47%)	90/90
ERR4335222	Bacteria;Verrucomicrobiota;Verrucomicrobiotae;Verrucomicrobiotales;Akkermansiaceae;Akkermansia;Akkermansia VVNA_s	Akkermansia VVNA_s	87786/90129(97.4%)	92/92
ERR4335224	Bacteria;Verrucomicrobiota;Verrucomicrobiotae;Verrucomicrobiotales;Akkermansiaceae;Akkermansia;Akkermansia muciniphila	Akkermansia muciniphila	88424/90774(97.41%)	92/92
ERR4335225	Bacteria;Verrucomicrobiota;Opitutae;Puniceicoccales;f__UBA9783;MSSCM00801188_g;MSSCM00801188_g MSSCM00801188_s	MSSCM00801188_g MSSCM00801188_s	83591/83592(100%)	87/87
ERR4335226	Bacteria;Verrucomicrobiota;Verrucomicrobiotae;Verrucomicrobiotales;Akkermansiaceae;Akkermansia;Akkermansia muciniphila	Akkermansia muciniphila	85018/90774(93.66%)	92/92
ERR4335229	Bacteria;Verrucomicrobiota;Opitutae;Puniceicoccales;f__CAG-312;g__Merdousia;g__Merdousia MSSCM00784928_s	g__Merdousia MSSCM00784928_s	87848/88251(99.54%)	90/90
ERR4335229	Bacteria;Verrucomicrobiota;Opitutae;Puniceicoccales;f__UBA9783;MSSCM00801188_g;MSSCM00801188_g MSSCM00801188_s	MSSCM00801188_g MSSCM00801188_s	72436/83592(86.65%)	87/87
ERR4335229	Bacteria;Verrucomicrobiota;Verrucomicrobiotae;Verrucomicrobiotales;Akkermansiaceae;Akkermansia;Akkermansia muciniphila	Akkermansia muciniphila	89594/90774(98.7%)	92/92
ERR4335230	Bacteria;Verrucomicrobiota;Verrucomicrobiotae;Verrucomicrobiotales;Akkermansiaceae;Akkermansia;Akkermansia muciniphila	Akkermansia muciniphila	88423/90774(97.41%)	92/92
ERR4335232	Bacteria;Verrucomicrobiota;Verrucomicrobiotae;Verrucomicrobiotales;Akkermansiaceae;Akkermansia;Akkermansia muciniphila	Akkermansia muciniphila	69693/90774(76.78%)	90/92
ERR4335233	Bacteria;Verrucomicrobiota;Verrucomicrobiotae;Verrucomicrobiotales;Akkermansiaceae;Akkermansia;Akkermansia muciniphila	Akkermansia muciniphila	52149/90774(57.45%)	89/92
ERR4335234	Bacteria;Verrucomicrobiota;Verrucomicrobiotae;Verrucomicrobiotales;Akkermansiaceae;Akkermansia;Akkermansia massiliensis	Akkermansia massiliensis	84777/90075(94.12%)	92/92
ERR4335235	Bacteria;Verrucomicrobiota;Verrucomicrobiotae;Verrucomicrobiotales;Akkermansiaceae;Akkermansia;Akkermansia muciniphila	Akkermansia muciniphila	89237/90774(98.31%)	92/92
ERR4335236	Bacteria;Verrucomicrobiota;Opitutae;Puniceicoccales;f__CAG-312;g__Merdousia;g__Merdousia MSSCI00297590_s	g__Merdousia MSSCI00297590_s	64093/86742(73.89%)	90/90
ERR4335236	Bacteria;Verrucomicrobiota;Verrucomicrobiotae;Verrucomicrobiotales;Akkermansiaceae;Akkermansia;Akkermansia muciniphila	Akkermansia muciniphila	89672/90774(98.79%)	92/92
ERR4335238	Bacteria;Verrucomicrobiota;Verrucomicrobiotae;Verrucomicrobiotales;Akkermansiaceae;Akkermansia;Akkermansia KQ968618_s	Akkermansia KQ968618_s	90209/90225(99.98%)	92/92
ERR4335240	Bacteria;Verrucomicrobiota;Verrucomicrobiotae;Verrucomicrobiotales;Akkermansiaceae;Akkermansia;Akkermansia muciniphila	Akkermansia muciniphila	90642/90774(99.85%)	92/92
ERR4335241	Bacteria;Verrucomicrobiota;Opitutae;Puniceicoccales;f__CAG-312;g__Merdousia;g__Merdousia MSSCI00297590_s	g__Merdousia MSSCI00297590_s	85787/86742(98.9%)	90/90
ERR4335241	Bacteria;Verrucomicrobiota;Verrucomicrobiotae;Verrucomicrobiotales;Akkermansiaceae;Akkermansia;Akkermansia muciniphila	Akkermansia muciniphila	86663/90774(95.47%)	90/92
ERR4335243	Bacteria;Verrucomicrobiota;Verrucomicrobiotae;Verrucomicrobiotales;Akkermansiaceae;Akkermansia;Akkermansia muciniphila	Akkermansia muciniphila	89140/90774(98.2%)	92/92
ERR4335244	Bacteria;Verrucomicrobiota;Opitutae;Puniceicoccales;f__CAG-312;g__Merdousia;g__Merdousia MSSCI00297590_s	g__Merdousia MSSCI00297590_s	60120/86742(69.31%)	87/90
ERR4335244	Bacteria;Verrucomicrobiota;Verrucomicrobiotae;Verrucomicrobiotales;Akkermansiaceae;Akkermansia;Akkermansia muciniphila	Akkermansia muciniphila	85271/90774(93.94%)	92/92
ERR4335245	Bacteria;Verrucomicrobiota;Verrucomicrobiotae;Verrucomicrobiotales;Akkermansiaceae;Akkermansia;Akkermansia KQ968618_s	Akkermansia KQ968618_s	82862/90225(91.84%)	92/92
ERR4335245	Bacteria;Verrucomicrobiota;Verrucomicrobiotae;Verrucomicrobiotales;Akkermansiaceae;Akkermansia;Akkermansia VVNA_s	Akkermansia VVNA_s	54206/90129(60.14%)	86/92
ERR4335246	Bacteria;Verrucomicrobiota;Verrucomicrobiotae;Verrucomicrobiotales;Akkermansiaceae;Akkermansia;Akkermansia muciniphila	Akkermansia muciniphila	88780/90774(97.8%)	92/92
ERR4335247	Bacteria;Verrucomicrobiota;Verrucomicrobiotae;Verrucomicrobiotales;Akkermansiaceae;Akkermansia;Akkermansia muciniphila	Akkermansia muciniphila	90774/90774(100%)	92/92
ERR4335248	Bacteria;Verrucomicrobiota;Opitutae;Puniceicoccales;f__CAG-312;g__Merdousia;g__Merdousia MSSCM00784928_s	g__Merdousia MSSCM00784928_s	82003/88251(92.92%)	90/90
ERR4335249	Bacteria;Verrucomicrobiota;Verrucomicrobiotae;Verrucomicrobiotales;Akkermansiaceae;Akkermansia;Akkermansia VVNA_s	Akkermansia VVNA_s	90129/90129(100%)	92/92
ERR4335251	Bacteria;Verrucomicrobiota;Verrucomicrobiotae;Verrucomicrobiotales;Akkermansiaceae;Akkermansia;Akkermansia muciniphila	Akkermansia muciniphila	88812/90774(97.84%)	92/92
ERR4335252	Bacteria;Verrucomicrobiota;Verrucomicrobiotae;Verrucomicrobiotales;Akkermansiaceae;Akkermansia;Akkermansia muciniphila	Akkermansia muciniphila	89593/90774(98.7%)	92/92
ERR4335253	Bacteria;Verrucomicrobiota;Verrucomicrobiotae;Verrucomicrobiotales;Akkermansiaceae;Akkermansia;Akkermansia muciniphila	Akkermansia muciniphila	83907/90774(92.44%)	91/92
ERR4335254	Bacteria;Verrucomicrobiota;Opitutae;Puniceicoccales;f__CAG-312;g__Merdousia;g__Merdousia MSSCI00191162_s	g__Merdousia MSSCI00191162_s	33981/86952(39.08%)	78/90
ERR4335254	Bacteria;Verrucomicrobiota;Opitutae;Puniceicoccales;f__CAG-312;g__Merdousia;g__Merdousia MSSCI00297590_s	g__Merdousia MSSCI00297590_s	83160/86742(95.87%)	90/90
ERR4335254	Bacteria;Verrucomicrobiota;Opitutae;Puniceicoccales;f__CAG-312;g__Merdousia;g__Merdousia MSSCM01021188_s	g__Merdousia MSSCM01021188_s	50279/50826(98.92%)	65/65
ERR4335254	Bacteria;Verrucomicrobiota;Verrucomicrobiotae;Verrucomicrobiotales;Akkermansiaceae;Akkermansia;Akkermansia muciniphila	Akkermansia muciniphila	56482/90774(62.22%)	87/92
ERR4335255	Bacteria;Verrucomicrobiota;Verrucomicrobiotae;Verrucomicrobiotales;Akkermansiaceae;Akkermansia;Akkermansia muciniphila	Akkermansia muciniphila	89814/90774(98.94%)	92/92
ERR4335257	Bacteria;Verrucomicrobiota;Verrucomicrobiotae;Verrucomicrobiotales;Akkermansiaceae;Akkermansia;Akkermansia massiliensis	Akkermansia massiliensis	86016/90075(95.49%)	92/92
ERR4335259	Bacteria;Verrucomicrobiota;Verrucomicrobiotae;Verrucomicrobiotales;Akkermansiaceae;Akkermansia;Akkermansia muciniphila	Akkermansia muciniphila	89249/90774(98.32%)	92/92
ERR4335260	Bacteria;Verrucomicrobiota;Verrucomicrobiotae;Verrucomicrobiotales;Akkermansiaceae;Akkermansia;Akkermansia muciniphila	Akkermansia muciniphila	32764/90774(36.09%)	79/92
ERR4335261	Bacteria;Verrucomicrobiota;Opitutae;Puniceicoccales;f__CAG-312;g__Merdousia;g__Merdousia MSSCI00191162_s	g__Merdousia MSSCI00191162_s	52838/86952(60.77%)	84/90
ERR4335261	Bacteria;Verrucomicrobiota;Opitutae;Puniceicoccales;f__CAG-312;g__Merdousia;g__Merdousia MSSCI00297590_s	g__Merdousia MSSCI00297590_s	86587/86742(99.82%)	90/90
ERR4335261	Bacteria;Verrucomicrobiota;Verrucomicrobiotae;Verrucomicrobiotales;Akkermansiaceae;Akkermansia;Akkermansia massiliensis	Akkermansia massiliensis	87262/90075(96.88%)	92/92
ERR4335263	Bacteria;Verrucomicrobiota;Verrucomicrobiotae;Verrucomicrobiotales;Akkermansiaceae;Akkermansia;Akkermansia muciniphila	Akkermansia muciniphila	90738/90774(99.96%)	92/92
ERR4335265	Bacteria;Verrucomicrobiota;Verrucomicrobiotae;Verrucomicrobiotales;Akkermansiaceae;Akkermansia;Akkermansia muciniphila	Akkermansia muciniphila	45338/90774(49.95%)	81/92
ERR4335266	Bacteria;Verrucomicrobiota;Verrucomicrobiotae;Verrucomicrobiotales;Akkermansiaceae;Akkermansia;Akkermansia massiliensis	Akkermansia massiliensis	85074/90075(94.45%)	92/92
ERR4335266	Bacteria;Verrucomicrobiota;Verrucomicrobiotae;Verrucomicrobiotales;Akkermansiaceae;Akkermansia;Akkermansia PJKB_s	Akkermansia PJKB_s	23708/89976(26.35%)	65/92
ERR4335268	Bacteria;Verrucomicrobiota;Verrucomicrobiotae;Verrucomicrobiotales;Akkermansiaceae;Akkermansia;Akkermansia KQ968618_s	Akkermansia KQ968618_s	23447/90225(25.99%)	75/92
ERR4335268	Bacteria;Verrucomicrobiota;Verrucomicrobiotae;Verrucomicrobiotales;Akkermansiaceae;Akkermansia;Akkermansia massiliensis	Akkermansia massiliensis	84214/90075(93.49%)	92/92
ERR4335268	Bacteria;Verrucomicrobiota;Verrucomicrobiotae;Verrucomicrobiotales;Akkermansiaceae;Akkermansia;Akkermansia muciniphila	Akkermansia muciniphila	39650/90774(43.68%)	89/92
ERR4335268	Bacteria;Verrucomicrobiota;Verrucomicrobiotae;Verrucomicrobiotales;Akkermansiaceae;Akkermansia;Akkermansia PJKB_s	Akkermansia PJKB_s	69754/89976(77.53%)	90/92
ERR4335269	Bacteria;Verrucomicrobiota;Opitutae;Puniceicoccales;f__CAG-312;g__Merdousia;g__Merdousia MSSCI00191162_s	g__Merdousia MSSCI00191162_s	84796/86952(97.52%)	90/90
ERR4335269	Bacteria;Verrucomicrobiota;Verrucomicrobiotae;Verrucomicrobiotales;Akkermansiaceae;Akkermansia;Akkermansia muciniphila	Akkermansia muciniphila	88120/90774(97.08%)	92/92
ERR4335271	Bacteria;Verrucomicrobiota;Opitutae;Puniceicoccales;f__CAG-312;g__Merdousia;g__Merdousia MSSCM00784928_s	g__Merdousia MSSCM00784928_s	86533/88251(98.05%)	90/90
ERR4335271	Bacteria;Verrucomicrobiota;Verrucomicrobiotae;Verrucomicrobiotales;Akkermansiaceae;Akkermansia;Akkermansia muciniphila	Akkermansia muciniphila	89868/90774(99%)	92/92
ERR4335274	Bacteria;Verrucomicrobiota;Opitutae;Puniceicoccales;f__CAG-312;g__Merdousia;g__Merdousia MSSCI00191162_s	g__Merdousia MSSCI00191162_s	42340/86952(48.69%)	78/90
ERR4335274	Bacteria;Verrucomicrobiota;Opitutae;Puniceicoccales;f__CAG-312;g__Merdousia;g__Merdousia MSSCI00297590_s	g__Merdousia MSSCI00297590_s	30936/86742(35.66%)	70/90
ERR4335274	Bacteria;Verrucomicrobiota;Opitutae;Puniceicoccales;f__CAG-312;g__Merdousia;g__Merdousia MSSCM00599252_s	g__Merdousia MSSCM00599252_s	40784/87984(46.35%)	80/91
ERR4335275	Bacteria;Verrucomicrobiota;Verrucomicrobiotae;Verrucomicrobiotales;Akkermansiaceae;Akkermansia;Akkermansia muciniphila	Akkermansia muciniphila	90723/90774(99.94%)	92/92
ERR4335276	Bacteria;Verrucomicrobiota;Opitutae;Puniceicoccales;f__CAG-312;g__Merdousia;g__Merdousia MSSCM00784928_s	g__Merdousia MSSCM00784928_s	87993/88251(99.71%)	90/90
ERR4335276	Bacteria;Verrucomicrobiota;Verrucomicrobiotae;Verrucomicrobiotales;Akkermansiaceae;Akkermansia;Akkermansia massiliensis	Akkermansia massiliensis	88408/90075(98.15%)	92/92
ERR4335277	Bacteria;Verrucomicrobiota;Opitutae;Puniceicoccales;f__CAG-312;g__Merdousia;g__Merdousia MSSCM00599252_s	g__Merdousia MSSCM00599252_s	54342/87984(61.76%)	90/91
ERR4335277	Bacteria;Verrucomicrobiota;Opitutae;Puniceicoccales;f__CAG-312;g__Merdousia;g__Merdousia MSSCM00784928_s	g__Merdousia MSSCM00784928_s	84370/88251(95.6%)	90/90
ERR4335277	Bacteria;Verrucomicrobiota;Verrucomicrobiotae;Verrucomicrobiotales;Akkermansiaceae;Akkermansia;Akkermansia muciniphila	Akkermansia muciniphila	90647/90774(99.86%)	92/92
ERR4335278	Bacteria;Verrucomicrobiota;Opitutae;Puniceicoccales;f__CAG-312;g__Merdousia;g__Merdousia MSSCM00784928_s	g__Merdousia MSSCM00784928_s	32086/88251(36.36%)	71/90
ERR4335278	Bacteria;Verrucomicrobiota;Verrucomicrobiotae;Verrucomicrobiotales;Akkermansiaceae;Akkermansia;Akkermansia muciniphila	Akkermansia muciniphila	89723/90774(98.84%)	92/92
ERR4335279	Bacteria;Verrucomicrobiota;Verrucomicrobiotae;Verrucomicrobiotales;Akkermansiaceae;Akkermansia;Akkermansia muciniphila	Akkermansia muciniphila	90006/90774(99.15%)	92/92
ERR4335280	Bacteria;Verrucomicrobiota;Verrucomicrobiotae;Verrucomicrobiotales;Akkermansiaceae;Akkermansia;Akkermansia massiliensis	Akkermansia massiliensis	61097/90075(67.83%)	90/92
ERR4335281	Bacteria;Verrucomicrobiota;Verrucomicrobiotae;Verrucomicrobiotales;Akkermansiaceae;Akkermansia;Akkermansia massiliensis	Akkermansia massiliensis	84789/90075(94.13%)	92/92
ERR4335282	Bacteria;Verrucomicrobiota;Opitutae;Puniceicoccales;f__CAG-312;g__Merdousia;g__Merdousia MSSCM00784928_s	g__Merdousia MSSCM00784928_s	87719/88251(99.4%)	90/90
ERR4335282	Bacteria;Verrucomicrobiota;Verrucomicrobiotae;Verrucomicrobiotales;Akkermansiaceae;Akkermansia;Akkermansia massiliensis	Akkermansia massiliensis	86179/90075(95.67%)	92/92
ERR4335282	Bacteria;Verrucomicrobiota;Verrucomicrobiotae;Verrucomicrobiotales;Akkermansiaceae;Akkermansia;Akkermansia PJKB_s	Akkermansia PJKB_s	28243/89976(31.39%)	73/92
ERR4335283	Bacteria;Verrucomicrobiota;Verrucomicrobiotae;Verrucomicrobiotales;Akkermansiaceae;Akkermansia;Akkermansia muciniphila	Akkermansia muciniphila	88242/90774(97.21%)	92/92
ERR4335284	Bacteria;Verrucomicrobiota;Opitutae;Puniceicoccales;f__CAG-312;g__Merdousia;g__Merdousia MSSCI00297590_s	g__Merdousia MSSCI00297590_s	83346/86742(96.08%)	90/90
ERR4335284	Bacteria;Verrucomicrobiota;Verrucomicrobiotae;Verrucomicrobiotales;Akkermansiaceae;Akkermansia;Akkermansia muciniphila	Akkermansia muciniphila	89581/90774(98.69%)	92/92
ERR4335285	Bacteria;Verrucomicrobiota;Verrucomicrobiotae;Verrucomicrobiotales;Akkermansiaceae;Akkermansia;Akkermansia muciniphila	Akkermansia muciniphila	88973/90774(98.02%)	92/92
ERR4335286	Bacteria;Verrucomicrobiota;Verrucomicrobiotae;Verrucomicrobiotales;Akkermansiaceae;Akkermansia;Akkermansia massiliensis	Akkermansia massiliensis	83771/90075(93%)	92/92
ERR4335287	Bacteria;Verrucomicrobiota;Verrucomicrobiotae;Verrucomicrobiotales;Akkermansiaceae;Akkermansia;Akkermansia massiliensis	Akkermansia massiliensis	83593/90075(92.8%)	90/92
ERR4335288	Bacteria;Verrucomicrobiota;Verrucomicrobiotae;Verrucomicrobiotales;Akkermansiaceae;Akkermansia;Akkermansia massiliensis	Akkermansia massiliensis	88649/90075(98.42%)	92/92
ERR4335289	Bacteria;Verrucomicrobiota;Verrucomicrobiotae;Verrucomicrobiotales;Akkermansiaceae;Akkermansia;Akkermansia muciniphila	Akkermansia muciniphila	89865/90774(99%)	92/92
ERR4335290	Bacteria;Verrucomicrobiota;Opitutae;Puniceicoccales;f__CAG-312;g__Merdousia;g__Merdousia MSSCM00784928_s	g__Merdousia MSSCM00784928_s	50089/88251(56.76%)	86/90
ERR4335290	Bacteria;Verrucomicrobiota;Verrucomicrobiotae;Verrucomicrobiotales;Akkermansiaceae;Akkermansia;Akkermansia muciniphila	Akkermansia muciniphila	89744/90774(98.87%)	92/92
ERR4335291	Bacteria;Verrucomicrobiota;Verrucomicrobiotae;Verrucomicrobiotales;Akkermansiaceae;Akkermansia;Akkermansia massiliensis	Akkermansia massiliensis	85796/90075(95.25%)	92/92
ERR4335292	Bacteria;Verrucomicrobiota;Verrucomicrobiotae;Verrucomicrobiotales;Akkermansiaceae;Akkermansia;Akkermansia muciniphila	Akkermansia muciniphila	90486/90774(99.68%)	92/92
ERR4335293	Bacteria;Verrucomicrobiota;Opitutae;Puniceicoccales;f__CAG-312;g__Merdousia;g__Merdousia MSSCM00784928_s	g__Merdousia MSSCM00784928_s	88218/88251(99.96%)	90/90
ERR4335293	Bacteria;Verrucomicrobiota;Verrucomicrobiotae;Verrucomicrobiotales;Akkermansiaceae;Akkermansia;Akkermansia muciniphila	Akkermansia muciniphila	89012/90774(98.06%)	92/92
ERR4335294	Bacteria;Verrucomicrobiota;Opitutae;Puniceicoccales;f__CAG-312;g__Merdousia;g__Merdousia MSSCM00599252_s	g__Merdousia MSSCM00599252_s	28157/87984(32%)	71/91
ERR4335294	Bacteria;Verrucomicrobiota;Verrucomicrobiotae;Verrucomicrobiotales;Akkermansiaceae;Akkermansia;Akkermansia massiliensis	Akkermansia massiliensis	40195/90075(44.62%)	79/92
ERR4335295	Bacteria;Verrucomicrobiota;Verrucomicrobiotae;Verrucomicrobiotales;Akkermansiaceae;Akkermansia;Akkermansia muciniphila	Akkermansia muciniphila	89793/90774(98.92%)	92/92
ERR4335296	Bacteria;Verrucomicrobiota;Verrucomicrobiotae;Verrucomicrobiotales;Akkermansiaceae;Akkermansia;Akkermansia muciniphila	Akkermansia muciniphila	88999/90774(98.04%)	92/92
ERR4335297	Bacteria;Verrucomicrobiota;Verrucomicrobiotae;Verrucomicrobiotales;Akkermansiaceae;Akkermansia;Akkermansia massiliensis	Akkermansia massiliensis	89320/90075(99.16%)	92/92
ERR4335298	Bacteria;Verrucomicrobiota;Verrucomicrobiotae;Verrucomicrobiotales;Akkermansiaceae;Akkermansia;Akkermansia muciniphila	Akkermansia muciniphila	87270/90774(96.14%)	92/92
ERR4335299	Bacteria;Verrucomicrobiota;Verrucomicrobiotae;Verrucomicrobiotales;Akkermansiaceae;Akkermansia;Akkermansia KQ968618_s	Akkermansia KQ968618_s	81404/90225(90.22%)	92/92
ERR4335299	Bacteria;Verrucomicrobiota;Verrucomicrobiotae;Verrucomicrobiotales;Akkermansiaceae;Akkermansia;Akkermansia VVNA_s	Akkermansia VVNA_s	49996/90129(55.47%)	85/92
ERR4335300	Bacteria;Verrucomicrobiota;Verrucomicrobiotae;Verrucomicrobiotales;Akkermansiaceae;Akkermansia;Akkermansia massiliensis	Akkermansia massiliensis	87093/90075(96.69%)	92/92
ERR4335301	Bacteria;Verrucomicrobiota;Verrucomicrobiotae;Verrucomicrobiotales;Akkermansiaceae;Akkermansia;Akkermansia massiliensis	Akkermansia massiliensis	83517/90075(92.72%)	90/92
ERR4335302	Bacteria;Verrucomicrobiota;Opitutae;Puniceicoccales;f__CAG-312;g__UMGS1490;g__UMGS1490 MSSCI00192476_s	g__UMGS1490 MSSCI00192476_s	59885/63066(94.96%)	71/71
ERR4335302	Bacteria;Verrucomicrobiota;Verrucomicrobiotae;Verrucomicrobiotales;Akkermansiaceae;Akkermansia;Akkermansia muciniphila	Akkermansia muciniphila	26891/90774(29.62%)	75/92
ERR4335303	Bacteria;Verrucomicrobiota;Verrucomicrobiotae;Verrucomicrobiotales;Akkermansiaceae;Akkermansia;Akkermansia muciniphila	Akkermansia muciniphila	90757/90774(99.98%)	92/92
ERR4335304	Bacteria;Verrucomicrobiota;Verrucomicrobiotae;Verrucomicrobiotales;Akkermansiaceae;Akkermansia;Akkermansia muciniphila	Akkermansia muciniphila	68625/90774(75.6%)	88/92
ERR4335305	Bacteria;Verrucomicrobiota;Opitutae;Puniceicoccales;f__CAG-312;g__Merdousia;g__Merdousia MSSCM01005828_s	g__Merdousia MSSCM01005828_s	33356/62103(53.71%)	53/56
ERR4335305	Bacteria;Verrucomicrobiota;Verrucomicrobiotae;Verrucomicrobiotales;Akkermansiaceae;Akkermansia;Akkermansia massiliensis	Akkermansia massiliensis	28380/90075(31.51%)	83/92
ERR4335305	Bacteria;Verrucomicrobiota;Verrucomicrobiotae;Verrucomicrobiotales;Akkermansiaceae;Akkermansia;Akkermansia muciniphila	Akkermansia muciniphila	90180/90774(99.35%)	92/92
ERR4335306	Bacteria;Verrucomicrobiota;Verrucomicrobiotae;Verrucomicrobiotales;Akkermansiaceae;Akkermansia;Akkermansia muciniphila	Akkermansia muciniphila	69629/90774(76.71%)	91/92
ERR4335308	Bacteria;Verrucomicrobiota;Verrucomicrobiotae;Verrucomicrobiotales;Akkermansiaceae;Akkermansia;Akkermansia muciniphila	Akkermansia muciniphila	90725/90774(99.95%)	92/92
ERR4335309	Bacteria;Verrucomicrobiota;Verrucomicrobiotae;Verrucomicrobiotales;Akkermansiaceae;Akkermansia;Akkermansia muciniphila	Akkermansia muciniphila	89255/90774(98.33%)	92/92
ERR4335310	Bacteria;Verrucomicrobiota;Verrucomicrobiotae;Verrucomicrobiotales;Akkermansiaceae;Akkermansia;Akkermansia muciniphila	Akkermansia muciniphila	89569/90774(98.67%)	92/92
ERR4335312	Bacteria;Verrucomicrobiota;Verrucomicrobiotae;Verrucomicrobiotales;Akkermansiaceae;Akkermansia;Akkermansia muciniphila	Akkermansia muciniphila	89781/90774(98.91%)	92/92
ERR4335316	Bacteria;Verrucomicrobiota;Verrucomicrobiotae;Verrucomicrobiotales;Akkermansiaceae;Akkermansia;Akkermansia muciniphila	Akkermansia muciniphila	89642/90774(98.75%)	92/92
ERR4335317	Bacteria;Verrucomicrobiota;Verrucomicrobiotae;Verrucomicrobiotales;Akkermansiaceae;Akkermansia;Akkermansia massiliensis	Akkermansia massiliensis	44004/90075(48.85%)	77/92
ERR4335318	Bacteria;Verrucomicrobiota;Verrucomicrobiotae;Verrucomicrobiotales;Akkermansiaceae;Akkermansia;Akkermansia muciniphila	Akkermansia muciniphila	81279/90774(89.54%)	92/92
ERR4341661	Bacteria;Verrucomicrobiota;Verrucomicrobiotae;Verrucomicrobiotales;Akkermansiaceae;Akkermansia;Akkermansia muciniphila	Akkermansia muciniphila	88219/90774(97.19%)	92/92
ERR4341663	Bacteria;Verrucomicrobiota;Verrucomicrobiotae;Verrucomicrobiotales;Akkermansiaceae;Akkermansia;Akkermansia muciniphila	Akkermansia muciniphila	87926/90774(96.86%)	92/92
ERR4341664	Bacteria;Verrucomicrobiota;Verrucomicrobiotae;Verrucomicrobiotales;Akkermansiaceae;Akkermansia;Akkermansia massiliensis	Akkermansia massiliensis	88098/90075(97.81%)	92/92
ERR4341665	Bacteria;Verrucomicrobiota;Verrucomicrobiotae;Verrucomicrobiotales;Akkermansiaceae;Akkermansia;Akkermansia muciniphila	Akkermansia muciniphila	90760/90774(99.98%)	92/92
ERR4341666	Bacteria;Verrucomicrobiota;Verrucomicrobiotae;Verrucomicrobiotales;Akkermansiaceae;Akkermansia;Akkermansia muciniphila	Akkermansia muciniphila	90714/90774(99.93%)	92/92
ERR4341667	Bacteria;Verrucomicrobiota;Opitutae;Puniceicoccales;f__CAG-312;g__Merdousia;g__Merdousia MSSCM00784928_s	g__Merdousia MSSCM00784928_s	87782/88251(99.47%)	90/90
ERR4341667	Bacteria;Verrucomicrobiota;Verrucomicrobiotae;Verrucomicrobiotales;Akkermansiaceae;Akkermansia;Akkermansia muciniphila	Akkermansia muciniphila	89155/90774(98.22%)	92/92
ERR4341668	Bacteria;Verrucomicrobiota;Verrucomicrobiotae;Verrucomicrobiotales;Akkermansiaceae;Akkermansia;Akkermansia muciniphila	Akkermansia muciniphila	90711/90774(99.93%)	92/92
ERR4341670	Bacteria;Verrucomicrobiota;Verrucomicrobiotae;Verrucomicrobiotales;Akkermansiaceae;Akkermansia;Akkermansia muciniphila	Akkermansia muciniphila	90117/90774(99.28%)	92/92
ERR4341671	Bacteria;Verrucomicrobiota;Verrucomicrobiotae;Verrucomicrobiotales;Akkermansiaceae;Akkermansia;Akkermansia muciniphila	Akkermansia muciniphila	90026/90774(99.18%)	92/92
ERR4341672	Bacteria;Verrucomicrobiota;Verrucomicrobiotae;Verrucomicrobiotales;Akkermansiaceae;Akkermansia;Akkermansia muciniphila	Akkermansia muciniphila	90753/90774(99.98%)	92/92
ERR4341676	Bacteria;Verrucomicrobiota;Verrucomicrobiotae;Verrucomicrobiotales;Akkermansiaceae;Akkermansia;Akkermansia muciniphila	Akkermansia muciniphila	89685/90774(98.8%)	92/92
ERR4341677	Bacteria;Verrucomicrobiota;Verrucomicrobiotae;Verrucomicrobiotales;Akkermansiaceae;Akkermansia;Akkermansia muciniphila	Akkermansia muciniphila	90762/90774(99.99%)	92/92
ERR4341678	Bacteria;Verrucomicrobiota;Opitutae;Puniceicoccales;f__CAG-312;g__Merdousia;g__Merdousia MSSCI00191162_s	g__Merdousia MSSCI00191162_s	82266/86952(94.61%)	90/90
ERR4341678	Bacteria;Verrucomicrobiota;Verrucomicrobiotae;Verrucomicrobiotales;Akkermansiaceae;Akkermansia;Akkermansia massiliensis	Akkermansia massiliensis	25288/90075(28.07%)	62/92
ERR4341679	Bacteria;Verrucomicrobiota;Verrucomicrobiotae;Verrucomicrobiotales;Akkermansiaceae;Akkermansia;Akkermansia muciniphila	Akkermansia muciniphila	88532/90774(97.53%)	92/92
ERR4341681	Bacteria;Verrucomicrobiota;Verrucomicrobiotae;Verrucomicrobiotales;Akkermansiaceae;Akkermansia;Akkermansia muciniphila	Akkermansia muciniphila	89408/90774(98.5%)	92/92
ERR4341683	Bacteria;Verrucomicrobiota;Opitutae;Puniceicoccales;f__CAG-312;g__Merdousia;g__Merdousia MSSCM00784928_s	g__Merdousia MSSCM00784928_s	88208/88251(99.95%)	90/90
ERR4341683	Bacteria;Verrucomicrobiota;Verrucomicrobiotae;Verrucomicrobiotales;Akkermansiaceae;Akkermansia;Akkermansia massiliensis	Akkermansia massiliensis	86096/90075(95.58%)	92/92
ERR4341685	Bacteria;Verrucomicrobiota;Verrucomicrobiotae;Verrucomicrobiotales;Akkermansiaceae;Akkermansia;Akkermansia muciniphila	Akkermansia muciniphila	88925/90774(97.96%)	92/92
ERR4341686	Bacteria;Verrucomicrobiota;Verrucomicrobiotae;Verrucomicrobiotales;Akkermansiaceae;Akkermansia;Akkermansia muciniphila	Akkermansia muciniphila	87158/90774(96.02%)	90/92
ERR4341689	Bacteria;Verrucomicrobiota;Verrucomicrobiotae;Verrucomicrobiotales;Akkermansiaceae;Akkermansia;Akkermansia muciniphila	Akkermansia muciniphila	90033/90774(99.18%)	92/92
ERR4341690	Bacteria;Verrucomicrobiota;Verrucomicrobiotae;Verrucomicrobiotales;Akkermansiaceae;Akkermansia;Akkermansia KQ968618_s	Akkermansia KQ968618_s	35612/90225(39.47%)	71/92
ERR4341693	Bacteria;Verrucomicrobiota;Opitutae;Puniceicoccales;f__CAG-312;g__Merdousia;g__Merdousia MSSCM00784928_s	g__Merdousia MSSCM00784928_s	80665/88251(91.4%)	90/90
ERR4341693	Bacteria;Verrucomicrobiota;Verrucomicrobiotae;Verrucomicrobiotales;Akkermansiaceae;Akkermansia;Akkermansia massiliensis	Akkermansia massiliensis	29459/90075(32.7%)	69/92
ERR4341694	Bacteria;Verrucomicrobiota;Opitutae;Puniceicoccales;f__UBA9783;MSSCM00801188_g;MSSCM00801188_g MSSCM00801188_s	MSSCM00801188_g MSSCM00801188_s	61335/83592(73.37%)	84/87
ERR4341694	Bacteria;Verrucomicrobiota;Verrucomicrobiotae;Verrucomicrobiotales;Akkermansiaceae;Akkermansia;Akkermansia muciniphila	Akkermansia muciniphila	89440/90774(98.53%)	92/92
ERR4341695	Bacteria;Verrucomicrobiota;Verrucomicrobiotae;Verrucomicrobiotales;Akkermansiaceae;Akkermansia;Akkermansia muciniphila	Akkermansia muciniphila	90598/90774(99.81%)	92/92
ERR4341696	Bacteria;Verrucomicrobiota;Verrucomicrobiotae;Verrucomicrobiotales;Akkermansiaceae;Akkermansia;Akkermansia massiliensis	Akkermansia massiliensis	85734/90075(95.18%)	92/92
ERR4341697	Bacteria;Verrucomicrobiota;Opitutae;Puniceicoccales;f__CAG-312;g__Merdousia;g__Merdousia MSSCM00599252_s	g__Merdousia MSSCM00599252_s	22137/87984(25.16%)	62/91
ERR4341697	Bacteria;Verrucomicrobiota;Opitutae;Puniceicoccales;f__CAG-312;g__Merdousia;g__Merdousia MSSCM00784928_s	g__Merdousia MSSCM00784928_s	86585/88251(98.11%)	90/90
ERR4341697	Bacteria;Verrucomicrobiota;Verrucomicrobiotae;Verrucomicrobiotales;Akkermansiaceae;Akkermansia;Akkermansia KQ968618_s	Akkermansia KQ968618_s	85208/90225(94.44%)	92/92
ERR4341697	Bacteria;Verrucomicrobiota;Verrucomicrobiotae;Verrucomicrobiotales;Akkermansiaceae;Akkermansia;Akkermansia VVNA_s	Akkermansia VVNA_s	60340/90129(66.95%)	89/92
ERR4341699	Bacteria;Verrucomicrobiota;Verrucomicrobiotae;Verrucomicrobiotales;Akkermansiaceae;Akkermansia;Akkermansia muciniphila	Akkermansia muciniphila	30404/90774(33.49%)	69/92
ERR4341700	Bacteria;Verrucomicrobiota;Verrucomicrobiotae;Verrucomicrobiotales;Akkermansiaceae;Akkermansia;Akkermansia KQ968618_s	Akkermansia KQ968618_s	72596/90225(80.46%)	92/92
ERR4341700	Bacteria;Verrucomicrobiota;Verrucomicrobiotae;Verrucomicrobiotales;Akkermansiaceae;Akkermansia;Akkermansia VVNA_s	Akkermansia VVNA_s	39328/90129(43.64%)	81/92
ERR4341701	Bacteria;Verrucomicrobiota;Verrucomicrobiotae;Verrucomicrobiotales;Akkermansiaceae;Akkermansia;Akkermansia massiliensis	Akkermansia massiliensis	30980/90075(34.39%)	69/92
ERR4341702	Bacteria;Verrucomicrobiota;Verrucomicrobiotae;Verrucomicrobiotales;Akkermansiaceae;Akkermansia;Akkermansia muciniphila	Akkermansia muciniphila	88572/90774(97.57%)	92/92
ERR4341703	Bacteria;Verrucomicrobiota;Verrucomicrobiotae;Verrucomicrobiotales;Akkermansiaceae;Akkermansia;Akkermansia massiliensis	Akkermansia massiliensis	85163/90075(94.55%)	92/92
ERR4341704	Bacteria;Verrucomicrobiota;Verrucomicrobiotae;Verrucomicrobiotales;Akkermansiaceae;Akkermansia;Akkermansia massiliensis	Akkermansia massiliensis	23743/90075(26.36%)	72/92
ERR4341706	Bacteria;Verrucomicrobiota;Verrucomicrobiotae;Verrucomicrobiotales;Akkermansiaceae;Akkermansia;Akkermansia muciniphila	Akkermansia muciniphila	89286/90774(98.36%)	92/92
ERR4341708	Bacteria;Verrucomicrobiota;Verrucomicrobiotae;Verrucomicrobiotales;Akkermansiaceae;Akkermansia;Akkermansia KQ968618_s	Akkermansia KQ968618_s	81242/90225(90.04%)	92/92
ERR4341708	Bacteria;Verrucomicrobiota;Verrucomicrobiotae;Verrucomicrobiotales;Akkermansiaceae;Akkermansia;Akkermansia VVNA_s	Akkermansia VVNA_s	51256/90129(56.87%)	85/92
ERR4341709	Bacteria;Verrucomicrobiota;Verrucomicrobiotae;Verrucomicrobiotales;Akkermansiaceae;Akkermansia;Akkermansia KQ968618_s	Akkermansia KQ968618_s	80492/90225(89.21%)	92/92
ERR4341709	Bacteria;Verrucomicrobiota;Verrucomicrobiotae;Verrucomicrobiotales;Akkermansiaceae;Akkermansia;Akkermansia VVNA_s	Akkermansia VVNA_s	48751/90129(54.09%)	84/92
ERR4341710	Bacteria;Verrucomicrobiota;Verrucomicrobiotae;Verrucomicrobiotales;Akkermansiaceae;Akkermansia;Akkermansia massiliensis	Akkermansia massiliensis	65167/90075(72.35%)	89/92
ERR4341711	Bacteria;Verrucomicrobiota;Opitutae;Puniceicoccales;f__CAG-312;g__Merdousia;g__Merdousia MSSCI00191162_s	g__Merdousia MSSCI00191162_s	86529/86952(99.51%)	90/90
ERR4341711	Bacteria;Verrucomicrobiota;Opitutae;Puniceicoccales;f__CAG-312;g__Merdousia;g__Merdousia MSSCM00599252_s	g__Merdousia MSSCM00599252_s	22220/87984(25.25%)	62/91
ERR4341711	Bacteria;Verrucomicrobiota;Opitutae;Puniceicoccales;f__CAG-312;g__Merdousia;g__Merdousia MSSCM00784928_s	g__Merdousia MSSCM00784928_s	69366/88251(78.6%)	88/90
ERR4341711	Bacteria;Verrucomicrobiota;Verrucomicrobiotae;Verrucomicrobiotales;Akkermansiaceae;Akkermansia;Akkermansia muciniphila	Akkermansia muciniphila	60665/90774(66.83%)	87/92
ERR4341712	Bacteria;Verrucomicrobiota;Verrucomicrobiotae;Verrucomicrobiotales;Akkermansiaceae;Akkermansia;Akkermansia muciniphila	Akkermansia muciniphila	89676/90774(98.79%)	92/92
ERR4341713	Bacteria;Verrucomicrobiota;Opitutae;Puniceicoccales;f__CAG-312;g__Merdousia;g__Merdousia MSSCI00297590_s	g__Merdousia MSSCI00297590_s	85481/86742(98.55%)	90/90
ERR4341713	Bacteria;Verrucomicrobiota;Verrucomicrobiotae;Verrucomicrobiotales;Akkermansiaceae;Akkermansia;Akkermansia muciniphila	Akkermansia muciniphila	88333/90774(97.31%)	92/92
ERR4341714	Bacteria;Verrucomicrobiota;Verrucomicrobiotae;Verrucomicrobiotales;Akkermansiaceae;Akkermansia;Akkermansia muciniphila	Akkermansia muciniphila	87992/90774(96.94%)	92/92
ERR4341715	Bacteria;Verrucomicrobiota;Verrucomicrobiotae;Verrucomicrobiotales;Akkermansiaceae;Akkermansia;Akkermansia KQ968618_s	Akkermansia KQ968618_s	83989/90225(93.09%)	92/92
ERR4341715	Bacteria;Verrucomicrobiota;Verrucomicrobiotae;Verrucomicrobiotales;Akkermansiaceae;Akkermansia;Akkermansia VVNA_s	Akkermansia VVNA_s	55230/90129(61.28%)	88/92
ERR4341717	Bacteria;Verrucomicrobiota;Verrucomicrobiotae;Verrucomicrobiotales;Akkermansiaceae;Akkermansia;Akkermansia KQ968618_s	Akkermansia KQ968618_s	82032/90225(90.92%)	92/92
ERR4341717	Bacteria;Verrucomicrobiota;Verrucomicrobiotae;Verrucomicrobiotales;Akkermansiaceae;Akkermansia;Akkermansia VVNA_s	Akkermansia VVNA_s	51371/90129(57%)	88/92
ERR4341718	Bacteria;Verrucomicrobiota;Opitutae;Puniceicoccales;f__CAG-312;g__Merdousia;g__Merdousia MSSCI00297590_s	g__Merdousia MSSCI00297590_s	85338/86742(98.38%)	90/90
ERR4341718	Bacteria;Verrucomicrobiota;Verrucomicrobiotae;Verrucomicrobiotales;Akkermansiaceae;Akkermansia;Akkermansia KQ968618_s	Akkermansia KQ968618_s	80705/90225(89.45%)	92/92
ERR4341718	Bacteria;Verrucomicrobiota;Verrucomicrobiotae;Verrucomicrobiotales;Akkermansiaceae;Akkermansia;Akkermansia VVNA_s	Akkermansia VVNA_s	49500/90129(54.92%)	85/92
ERR4341719	Bacteria;Verrucomicrobiota;Verrucomicrobiotae;Verrucomicrobiotales;Akkermansiaceae;Akkermansia;Akkermansia massiliensis	Akkermansia massiliensis	88388/90075(98.13%)	92/92
ERR4341720	Bacteria;Verrucomicrobiota;Opitutae;Puniceicoccales;f__CAG-312;g__Merdousia;g__Merdousia MSSCM00784928_s	g__Merdousia MSSCM00784928_s	87357/88251(98.99%)	90/90
ERR4341721	Bacteria;Verrucomicrobiota;Verrucomicrobiotae;Verrucomicrobiotales;Akkermansiaceae;Akkermansia;Akkermansia muciniphila	Akkermansia muciniphila	89623/90774(98.73%)	92/92
ERR4341725	Bacteria;Verrucomicrobiota;Verrucomicrobiotae;Verrucomicrobiotales;Akkermansiaceae;Akkermansia;Akkermansia muciniphila	Akkermansia muciniphila	90717/90774(99.94%)	92/92
ERR4341726	Bacteria;Verrucomicrobiota;Verrucomicrobiotae;Verrucomicrobiotales;Akkermansiaceae;Akkermansia;Akkermansia massiliensis	Akkermansia massiliensis	87247/90075(96.86%)	92/92
ERR4341727	Bacteria;Verrucomicrobiota;Verrucomicrobiotae;Verrucomicrobiotales;Akkermansiaceae;Akkermansia;Akkermansia muciniphila	Akkermansia muciniphila	90757/90774(99.98%)	92/92
ERR4341728	Bacteria;Verrucomicrobiota;Verrucomicrobiotae;Verrucomicrobiotales;Akkermansiaceae;Akkermansia;Akkermansia massiliensis	Akkermansia massiliensis	83713/90075(92.94%)	92/92
ERR4341729	Bacteria;Verrucomicrobiota;Verrucomicrobiotae;Verrucomicrobiotales;Akkermansiaceae;Akkermansia;Akkermansia massiliensis	Akkermansia massiliensis	87267/90075(96.88%)	92/92
ERR4341730	Bacteria;Verrucomicrobiota;Opitutae;Puniceicoccales;f__CAG-312;g__Merdousia;g__Merdousia MSSCM00599252_s	g__Merdousia MSSCM00599252_s	33942/87984(38.58%)	76/91
ERR4341730	Bacteria;Verrucomicrobiota;Verrucomicrobiotae;Verrucomicrobiotales;Akkermansiaceae;Akkermansia;Akkermansia massiliensis	Akkermansia massiliensis	86815/90075(96.38%)	92/92
ERR4341730	Bacteria;Verrucomicrobiota;Verrucomicrobiotae;Verrucomicrobiotales;Akkermansiaceae;Akkermansia;Akkermansia PJKB_s	Akkermansia PJKB_s	31122/89976(34.59%)	80/92
ERR4341731	Bacteria;Verrucomicrobiota;Verrucomicrobiotae;Verrucomicrobiotales;Akkermansiaceae;Akkermansia;Akkermansia muciniphila	Akkermansia muciniphila	89072/90774(98.13%)	92/92
ERR4341732	Bacteria;Verrucomicrobiota;Opitutae;Puniceicoccales;f__CAG-312;g__Merdousia;g__Merdousia MSSCI00191162_s	g__Merdousia MSSCI00191162_s	51437/86952(59.16%)	85/90
ERR4341733	Bacteria;Verrucomicrobiota;Verrucomicrobiotae;Verrucomicrobiotales;Akkermansiaceae;Akkermansia;Akkermansia KQ968618_s	Akkermansia KQ968618_s	58187/90225(64.49%)	87/92
ERR4341733	Bacteria;Verrucomicrobiota;Verrucomicrobiotae;Verrucomicrobiotales;Akkermansiaceae;Akkermansia;Akkermansia VVNA_s	Akkermansia VVNA_s	29074/90129(32.26%)	63/92
ERR4341734	Bacteria;Verrucomicrobiota;Verrucomicrobiotae;Verrucomicrobiotales;Akkermansiaceae;Akkermansia;Akkermansia muciniphila	Akkermansia muciniphila	87592/90774(96.49%)	92/92
ERR4341736	Bacteria;Verrucomicrobiota;Verrucomicrobiotae;Verrucomicrobiotales;Akkermansiaceae;Akkermansia;Akkermansia muciniphila	Akkermansia muciniphila	90499/90774(99.7%)	92/92
ERR4341737	Bacteria;Verrucomicrobiota;Opitutae;Puniceicoccales;f__CAG-312;g__Merdousia;g__Merdousia MSSCI00191162_s	g__Merdousia MSSCI00191162_s	86093/86952(99.01%)	90/90
ERR4341737	Bacteria;Verrucomicrobiota;Opitutae;Puniceicoccales;f__CAG-312;g__Merdousia;g__Merdousia MSSCI00297590_s	g__Merdousia MSSCI00297590_s	86741/86742(100%)	90/90
ERR4341737	Bacteria;Verrucomicrobiota;Opitutae;Puniceicoccales;f__CAG-312;g__UMGS1490;g__UMGS1490 MSSCI00191193_s	g__UMGS1490 MSSCI00191193_s	55669/87960(63.29%)	89/92
ERR4341737	Bacteria;Verrucomicrobiota;Verrucomicrobiotae;Verrucomicrobiotales;Akkermansiaceae;Akkermansia;Akkermansia muciniphila	Akkermansia muciniphila	89723/90774(98.84%)	92/92
ERR4341738	Bacteria;Verrucomicrobiota;Verrucomicrobiotae;Verrucomicrobiotales;Akkermansiaceae;Akkermansia;Akkermansia muciniphila	Akkermansia muciniphila	49174/90774(54.17%)	84/92
ERR4341740	Bacteria;Verrucomicrobiota;Verrucomicrobiotae;Verrucomicrobiotales;Akkermansiaceae;Akkermansia;Akkermansia muciniphila	Akkermansia muciniphila	78965/90774(86.99%)	91/92
ERR4341742	Bacteria;Verrucomicrobiota;Verrucomicrobiotae;Verrucomicrobiotales;Akkermansiaceae;Akkermansia;Akkermansia KQ968618_s	Akkermansia KQ968618_s	35172/90225(38.98%)	79/92
ERR4341743	Bacteria;Verrucomicrobiota;Verrucomicrobiotae;Verrucomicrobiotales;Akkermansiaceae;Akkermansia;Akkermansia muciniphila	Akkermansia muciniphila	90762/90774(99.99%)	92/92
ERR4341744	Bacteria;Verrucomicrobiota;Opitutae;Puniceicoccales;f__CAG-312;g__Merdousia;g__Merdousia MSSCI00191236_s	g__Merdousia MSSCI00191236_s	71878/83430(86.15%)	84/84
ERR4341744	Bacteria;Verrucomicrobiota;Verrucomicrobiotae;Verrucomicrobiotales;Akkermansiaceae;Akkermansia;Akkermansia muciniphila	Akkermansia muciniphila	90216/90774(99.39%)	92/92
ERR4341745	Bacteria;Verrucomicrobiota;Verrucomicrobiotae;Verrucomicrobiotales;Akkermansiaceae;Akkermansia;Akkermansia muciniphila	Akkermansia muciniphila	87182/90774(96.04%)	92/92
ERR4341746	Bacteria;Verrucomicrobiota;Verrucomicrobiotae;Verrucomicrobiotales;Akkermansiaceae;Akkermansia;Akkermansia muciniphila	Akkermansia muciniphila	57103/90774(62.91%)	88/92
ERR4341748	Bacteria;Verrucomicrobiota;Opitutae;Puniceicoccales;f__CAG-312;g__Merdousia;g__Merdousia MSSCM00599252_s	g__Merdousia MSSCM00599252_s	33501/87984(38.08%)	76/91
ERR4341748	Bacteria;Verrucomicrobiota;Verrucomicrobiotae;Verrucomicrobiotales;Akkermansiaceae;Akkermansia;Akkermansia muciniphila	Akkermansia muciniphila	79163/90774(87.21%)	91/92
ERR4341749	Bacteria;Verrucomicrobiota;Opitutae;Puniceicoccales;f__CAG-312;g__Merdousia;g__Merdousia MSSCM00784928_s	g__Merdousia MSSCM00784928_s	87594/88251(99.26%)	90/90
ERR4341749	Bacteria;Verrucomicrobiota;Verrucomicrobiotae;Verrucomicrobiotales;Akkermansiaceae;Akkermansia;Akkermansia muciniphila	Akkermansia muciniphila	90645/90774(99.86%)	92/92
ERR4341750	Bacteria;Verrucomicrobiota;Verrucomicrobiotae;Verrucomicrobiotales;Akkermansiaceae;Akkermansia;Akkermansia muciniphila	Akkermansia muciniphila	59040/90774(65.04%)	89/92
ERR4341751	Bacteria;Verrucomicrobiota;Opitutae;Puniceicoccales;f__CAG-312;g__Merdousia;g__Merdousia MSSCM00784928_s	g__Merdousia MSSCM00784928_s	87786/88251(99.47%)	90/90
ERR4341751	Bacteria;Verrucomicrobiota;Verrucomicrobiotae;Verrucomicrobiotales;Akkermansiaceae;Akkermansia;Akkermansia muciniphila	Akkermansia muciniphila	89326/90774(98.4%)	92/92
ERR4341752	Bacteria;Verrucomicrobiota;Verrucomicrobiotae;Verrucomicrobiotales;Akkermansiaceae;Akkermansia;Akkermansia muciniphila	Akkermansia muciniphila	89480/90774(98.57%)	92/92
ERR4341753	Bacteria;Verrucomicrobiota;Verrucomicrobiotae;Verrucomicrobiotales;Akkermansiaceae;Akkermansia;Akkermansia KQ968618_s	Akkermansia KQ968618_s	74848/90225(82.96%)	92/92
ERR4341753	Bacteria;Verrucomicrobiota;Verrucomicrobiotae;Verrucomicrobiotales;Akkermansiaceae;Akkermansia;Akkermansia VVNA_s	Akkermansia VVNA_s	41626/90129(46.18%)	80/92
ERR4341755	Bacteria;Verrucomicrobiota;Verrucomicrobiotae;Verrucomicrobiotales;Akkermansiaceae;Akkermansia;Akkermansia muciniphila	Akkermansia muciniphila	82825/90774(91.24%)	90/92
ERR4341756	Bacteria;Verrucomicrobiota;Opitutae;Puniceicoccales;f__CAG-312;g__Merdousia;g__Merdousia MSSCM00784928_s	g__Merdousia MSSCM00784928_s	87693/88251(99.37%)	90/90
ERR4341756	Bacteria;Verrucomicrobiota;Opitutae;Puniceicoccales;f__CAG-312;g__UMGS1490;g__UMGS1490 MSSCI00192476_s	g__UMGS1490 MSSCI00192476_s	25539/63066(40.5%)	59/71
ERR4341756	Bacteria;Verrucomicrobiota;Verrucomicrobiotae;Verrucomicrobiotales;Akkermansiaceae;Akkermansia;Akkermansia muciniphila	Akkermansia muciniphila	89917/90774(99.06%)	92/92
ERR4341757	Bacteria;Verrucomicrobiota;Opitutae;Puniceicoccales;f__CAG-312;g__Merdousia;g__Merdousia MSSCM00599252_s	g__Merdousia MSSCM00599252_s	29465/87984(33.49%)	79/91
ERR4341757	Bacteria;Verrucomicrobiota;Opitutae;Puniceicoccales;f__CAG-312;g__Merdousia;g__Merdousia MSSCM00784928_s	g__Merdousia MSSCM00784928_s	87933/88251(99.64%)	90/90
ERR4341757	Bacteria;Verrucomicrobiota;Verrucomicrobiotae;Verrucomicrobiotales;Akkermansiaceae;Akkermansia;Akkermansia muciniphila	Akkermansia muciniphila	90434/90774(99.63%)	92/92
ERR4341758	Bacteria;Verrucomicrobiota;Opitutae;Puniceicoccales;f__CAG-312;g__Merdousia;g__Merdousia MSSCM00784928_s	g__Merdousia MSSCM00784928_s	28537/88251(32.34%)	68/90
ERR4341758	Bacteria;Verrucomicrobiota;Opitutae;Puniceicoccales;f__UBA9783;MSSCM00801188_g;MSSCM00801188_g MSSCM00801188_s	MSSCM00801188_g MSSCM00801188_s	62563/83592(74.84%)	86/87
ERR4341758	Bacteria;Verrucomicrobiota;Verrucomicrobiotae;Verrucomicrobiotales;Akkermansiaceae;Akkermansia;Akkermansia muciniphila	Akkermansia muciniphila	90133/90774(99.29%)	92/92
ERR4341759	Bacteria;Verrucomicrobiota;Opitutae;Puniceicoccales;f__CAG-312;g__Merdousia;g__Merdousia MSSCM00784928_s	g__Merdousia MSSCM00784928_s	87033/88251(98.62%)	90/90
ERR4341759	Bacteria;Verrucomicrobiota;Verrucomicrobiotae;Verrucomicrobiotales;Akkermansiaceae;Akkermansia;Akkermansia muciniphila	Akkermansia muciniphila	89416/90774(98.5%)	92/92
ERR4341760	Bacteria;Verrucomicrobiota;Verrucomicrobiotae;Verrucomicrobiotales;Akkermansiaceae;Akkermansia;Akkermansia VVNA_s	Akkermansia VVNA_s	90129/90129(100%)	92/92
ERR4341761	Bacteria;Verrucomicrobiota;Verrucomicrobiotae;Verrucomicrobiotales;Akkermansiaceae;Akkermansia;Akkermansia muciniphila	Akkermansia muciniphila	89700/90774(98.82%)	92/92
ERR4341762	Bacteria;Verrucomicrobiota;Opitutae;Puniceicoccales;f__CAG-312;g__Merdousia;g__Merdousia MSSCM00784928_s	g__Merdousia MSSCM00784928_s	86836/88251(98.4%)	90/90
ERR4341763	Bacteria;Verrucomicrobiota;Verrucomicrobiotae;Verrucomicrobiotales;Akkermansiaceae;Akkermansia;Akkermansia muciniphila	Akkermansia muciniphila	90774/90774(100%)	92/92
ERR4341764	Bacteria;Verrucomicrobiota;Verrucomicrobiotae;Verrucomicrobiotales;Akkermansiaceae;Akkermansia;Akkermansia massiliensis	Akkermansia massiliensis	86942/90075(96.52%)	92/92
ERR4341765	Bacteria;Verrucomicrobiota;Verrucomicrobiotae;Verrucomicrobiotales;Akkermansiaceae;Akkermansia;Akkermansia muciniphila	Akkermansia muciniphila	90605/90774(99.81%)	92/92
ERR4341767	Bacteria;Verrucomicrobiota;Verrucomicrobiotae;Verrucomicrobiotales;Akkermansiaceae;Akkermansia;Akkermansia KQ968618_s	Akkermansia KQ968618_s	71245/90225(78.96%)	92/92
ERR4341767	Bacteria;Verrucomicrobiota;Verrucomicrobiotae;Verrucomicrobiotales;Akkermansiaceae;Akkermansia;Akkermansia VVNA_s	Akkermansia VVNA_s	40134/90129(44.53%)	74/92
ERR4341768	Bacteria;Verrucomicrobiota;Verrucomicrobiotae;Verrucomicrobiotales;Akkermansiaceae;Akkermansia;Akkermansia muciniphila	Akkermansia muciniphila	90752/90774(99.98%)	92/92
ERR4341769	Bacteria;Verrucomicrobiota;Verrucomicrobiotae;Verrucomicrobiotales;Akkermansiaceae;Akkermansia;Akkermansia muciniphila	Akkermansia muciniphila	22975/90774(25.31%)	59/92
ERR4341770	Bacteria;Verrucomicrobiota;Opitutae;Puniceicoccales;f__UBA9783;MSSCM00801188_g;MSSCM00801188_g MSSCM00801188_s	MSSCM00801188_g MSSCM00801188_s	83592/83592(100%)	87/87
ERR4341770	Bacteria;Verrucomicrobiota;Verrucomicrobiotae;Verrucomicrobiotales;Akkermansiaceae;Akkermansia;Akkermansia muciniphila	Akkermansia muciniphila	88966/90774(98.01%)	92/92
ERR4341771	Bacteria;Verrucomicrobiota;Verrucomicrobiotae;Verrucomicrobiotales;Akkermansiaceae;Akkermansia;Akkermansia muciniphila	Akkermansia muciniphila	89476/90774(98.57%)	92/92
ERR4341773	Bacteria;Verrucomicrobiota;Verrucomicrobiotae;Verrucomicrobiotales;Akkermansiaceae;Akkermansia;Akkermansia muciniphila	Akkermansia muciniphila	89493/90774(98.59%)	92/92
ERR4341774	Bacteria;Verrucomicrobiota;Opitutae;Puniceicoccales;f__CAG-312;g__Merdousia;g__Merdousia MSSCI00297590_s	g__Merdousia MSSCI00297590_s	85984/86742(99.13%)	90/90
ERR4341775	Bacteria;Verrucomicrobiota;Verrucomicrobiotae;Verrucomicrobiotales;Akkermansiaceae;Akkermansia;Akkermansia massiliensis	Akkermansia massiliensis	87829/90075(97.51%)	92/92
ERR4341776	Bacteria;Verrucomicrobiota;Opitutae;Puniceicoccales;f__CAG-312;g__Merdousia;g__Merdousia MSSCI00297590_s	g__Merdousia MSSCI00297590_s	53687/86742(61.89%)	84/90
ERR4341776	Bacteria;Verrucomicrobiota;Verrucomicrobiotae;Verrucomicrobiotales;Akkermansiaceae;Akkermansia;Akkermansia muciniphila	Akkermansia muciniphila	80957/90774(89.19%)	91/92
ERR4341778	Bacteria;Verrucomicrobiota;Verrucomicrobiotae;Verrucomicrobiotales;Akkermansiaceae;Akkermansia;Akkermansia muciniphila	Akkermansia muciniphila	89710/90774(98.83%)	92/92
ERR4341779	Bacteria;Verrucomicrobiota;Verrucomicrobiotae;Verrucomicrobiotales;Akkermansiaceae;Akkermansia;Akkermansia muciniphila	Akkermansia muciniphila	89346/90774(98.43%)	92/92
ERR4341781	Bacteria;Verrucomicrobiota;Verrucomicrobiotae;Verrucomicrobiotales;Akkermansiaceae;Akkermansia;Akkermansia muciniphila	Akkermansia muciniphila	88078/90774(97.03%)	92/92
ERR4341782	Bacteria;Verrucomicrobiota;Verrucomicrobiotae;Verrucomicrobiotales;Akkermansiaceae;Akkermansia;Akkermansia muciniphila	Akkermansia muciniphila	63763/90774(70.24%)	91/92
ERR4341783	Bacteria;Verrucomicrobiota;Verrucomicrobiotae;Verrucomicrobiotales;Akkermansiaceae;Akkermansia;Akkermansia muciniphila	Akkermansia muciniphila	90763/90774(99.99%)	92/92
ERR4341784	Bacteria;Verrucomicrobiota;Verrucomicrobiotae;Verrucomicrobiotales;Akkermansiaceae;Akkermansia;Akkermansia KQ968618_s	Akkermansia KQ968618_s	90225/90225(100%)	92/92
ERR4341785	Bacteria;Verrucomicrobiota;Opitutae;Puniceicoccales;f__CAG-312;g__Merdousia;g__Merdousia MSSCM00568217_s	g__Merdousia MSSCM00568217_s	47954/87945(54.53%)	83/90
ERR4341785	Bacteria;Verrucomicrobiota;Opitutae;Puniceicoccales;f__CAG-312;g__UMGS1490;g__UMGS1490 MSSCI00191193_s	g__UMGS1490 MSSCI00191193_s	27349/87960(31.09%)	69/92
ERR4341785	Bacteria;Verrucomicrobiota;Verrucomicrobiotae;Verrucomicrobiotales;Akkermansiaceae;Akkermansia;Akkermansia KQ968618_s	Akkermansia KQ968618_s	74832/90225(82.94%)	92/92
ERR4341785	Bacteria;Verrucomicrobiota;Verrucomicrobiotae;Verrucomicrobiotales;Akkermansiaceae;Akkermansia;Akkermansia VVNA_s	Akkermansia VVNA_s	39622/90129(43.96%)	74/92
ERR4341790	Bacteria;Verrucomicrobiota;Verrucomicrobiotae;Verrucomicrobiotales;Akkermansiaceae;Akkermansia;Akkermansia muciniphila	Akkermansia muciniphila	90047/90774(99.2%)	92/92
ERR4341791	Bacteria;Verrucomicrobiota;Opitutae;Puniceicoccales;f__CAG-312;g__Merdousia;g__Merdousia MSSCM00784928_s	g__Merdousia MSSCM00784928_s	88149/88251(99.88%)	90/90
ERR4341791	Bacteria;Verrucomicrobiota;Verrucomicrobiotae;Verrucomicrobiotales;Akkermansiaceae;Akkermansia;Akkermansia massiliensis	Akkermansia massiliensis	85420/90075(94.83%)	92/92
ERR4341792	Bacteria;Verrucomicrobiota;Verrucomicrobiotae;Verrucomicrobiotales;Akkermansiaceae;Akkermansia;Akkermansia massiliensis	Akkermansia massiliensis	25100/90075(27.87%)	66/92
ERR4341793	Bacteria;Verrucomicrobiota;Verrucomicrobiotae;Verrucomicrobiotales;Akkermansiaceae;Akkermansia;Akkermansia massiliensis	Akkermansia massiliensis	85216/90075(94.61%)	92/92
ERR4341794	Bacteria;Verrucomicrobiota;Verrucomicrobiotae;Verrucomicrobiotales;Akkermansiaceae;Akkermansia;Akkermansia glycaniphila	Akkermansia glycaniphila	88881/88941(99.93%)	90/90
ERR4341794	Bacteria;Verrucomicrobiota;Verrucomicrobiotae;Verrucomicrobiotales;Akkermansiaceae;Akkermansia;Akkermansia muciniphila	Akkermansia muciniphila	89110/90774(98.17%)	92/92
ERR4341795	Bacteria;Verrucomicrobiota;Verrucomicrobiotae;Verrucomicrobiotales;Akkermansiaceae;Akkermansia;Akkermansia massiliensis	Akkermansia massiliensis	25467/90075(28.27%)	81/92
ERR4341795	Bacteria;Verrucomicrobiota;Verrucomicrobiotae;Verrucomicrobiotales;Akkermansiaceae;Akkermansia;Akkermansia muciniphila	Akkermansia muciniphila	89963/90774(99.11%)	92/92
ERR4341796	Bacteria;Verrucomicrobiota;Verrucomicrobiotae;Verrucomicrobiotales;Akkermansiaceae;Akkermansia;Akkermansia massiliensis	Akkermansia massiliensis	86017/90075(95.49%)	91/92
ERR4341797	Bacteria;Verrucomicrobiota;Verrucomicrobiotae;Verrucomicrobiotales;Akkermansiaceae;Akkermansia;Akkermansia muciniphila	Akkermansia muciniphila	90748/90774(99.97%)	92/92
ERR4341799	Bacteria;Verrucomicrobiota;Verrucomicrobiotae;Verrucomicrobiotales;Akkermansiaceae;Akkermansia;Akkermansia muciniphila	Akkermansia muciniphila	67468/90774(74.33%)	90/92
ERR4341802	Bacteria;Verrucomicrobiota;Verrucomicrobiotae;Verrucomicrobiotales;Akkermansiaceae;Akkermansia;Akkermansia muciniphila	Akkermansia muciniphila	90762/90774(99.99%)	92/92
ERR4341803	Bacteria;Verrucomicrobiota;Opitutae;Puniceicoccales;f__CAG-312;g__Merdousia;g__Merdousia MSSCM00784928_s	g__Merdousia MSSCM00784928_s	25638/88251(29.05%)	68/90
ERR4341803	Bacteria;Verrucomicrobiota;Opitutae;Puniceicoccales;f__CAG-312;g__Merdousia;g__Merdousia MSSCM01021188_s	g__Merdousia MSSCM01021188_s	31749/50826(62.47%)	60/65
ERR4341804	Bacteria;Verrucomicrobiota;Opitutae;Puniceicoccales;f__CAG-312;g__Merdousia;g__Merdousia MSSCI00191236_s	g__Merdousia MSSCI00191236_s	42342/83430(50.75%)	79/84
ERR4341804	Bacteria;Verrucomicrobiota;Verrucomicrobiotae;Verrucomicrobiotales;Akkermansiaceae;Akkermansia;Akkermansia muciniphila	Akkermansia muciniphila	89429/90774(98.52%)	92/92
ERR4341805	Bacteria;Verrucomicrobiota;Opitutae;Puniceicoccales;f__CAG-312;g__Merdousia;g__Merdousia MSSCM00784928_s	g__Merdousia MSSCM00784928_s	86121/88251(97.59%)	90/90
ERR4341805	Bacteria;Verrucomicrobiota;Verrucomicrobiotae;Verrucomicrobiotales;Akkermansiaceae;Akkermansia;Akkermansia muciniphila	Akkermansia muciniphila	90565/90774(99.77%)	92/92
ERR4341806	Bacteria;Verrucomicrobiota;Verrucomicrobiotae;Verrucomicrobiotales;Akkermansiaceae;Akkermansia;Akkermansia muciniphila	Akkermansia muciniphila	31990/90774(35.24%)	72/92
ERR4341807	Bacteria;Verrucomicrobiota;Opitutae;Puniceicoccales;f__CAG-312;g__Merdousia;g__Merdousia MSSCI00297590_s	g__Merdousia MSSCI00297590_s	29537/86742(34.05%)	63/90
ERR4341807	Bacteria;Verrucomicrobiota;Verrucomicrobiotae;Verrucomicrobiotales;Akkermansiaceae;Akkermansia;Akkermansia muciniphila	Akkermansia muciniphila	31481/90774(34.68%)	62/92
ERR4341809	Bacteria;Verrucomicrobiota;Verrucomicrobiotae;Verrucomicrobiotales;Akkermansiaceae;Akkermansia;Akkermansia muciniphila	Akkermansia muciniphila	90072/90774(99.23%)	92/92
ERR4341810	Bacteria;Verrucomicrobiota;Verrucomicrobiotae;Verrucomicrobiotales;Akkermansiaceae;Akkermansia;Akkermansia muciniphila	Akkermansia muciniphila	89324/90774(98.4%)	92/92
ERR4341812	Bacteria;Verrucomicrobiota;Verrucomicrobiotae;Verrucomicrobiotales;Akkermansiaceae;Akkermansia;Akkermansia muciniphila	Akkermansia muciniphila	90690/90774(99.91%)	92/92
ERR4341813	Bacteria;Verrucomicrobiota;Verrucomicrobiotae;Verrucomicrobiotales;Akkermansiaceae;Akkermansia;Akkermansia muciniphila	Akkermansia muciniphila	89393/90774(98.48%)	92/92
ERR4341814	Bacteria;Verrucomicrobiota;Verrucomicrobiotae;Verrucomicrobiotales;Akkermansiaceae;Akkermansia;Akkermansia massiliensis	Akkermansia massiliensis	85458/90075(94.87%)	92/92
ERR4341817	Bacteria;Verrucomicrobiota;Verrucomicrobiotae;Verrucomicrobiotales;Akkermansiaceae;Akkermansia;Akkermansia muciniphila	Akkermansia muciniphila	89593/90774(98.7%)	92/92
ERR4341819	Bacteria;Verrucomicrobiota;Verrucomicrobiotae;Verrucomicrobiotales;Akkermansiaceae;Akkermansia;Akkermansia massiliensis	Akkermansia massiliensis	87988/90075(97.68%)	92/92
ERR4341819	Bacteria;Verrucomicrobiota;Verrucomicrobiotae;Verrucomicrobiotales;Akkermansiaceae;Akkermansia;Akkermansia PJKB_s	Akkermansia PJKB_s	24708/89976(27.46%)	73/92
ERR4341820	Bacteria;Verrucomicrobiota;Verrucomicrobiotae;Verrucomicrobiotales;Akkermansiaceae;Akkermansia;Akkermansia muciniphila	Akkermansia muciniphila	87989/90774(96.93%)	92/92
ERR4341822	Bacteria;Verrucomicrobiota;Verrucomicrobiotae;Verrucomicrobiotales;Akkermansiaceae;Akkermansia;Akkermansia muciniphila	Akkermansia muciniphila	78132/90774(86.07%)	87/92
ERR4341824	Bacteria;Verrucomicrobiota;Verrucomicrobiotae;Verrucomicrobiotales;Akkermansiaceae;Akkermansia;Akkermansia massiliensis	Akkermansia massiliensis	88423/90075(98.17%)	92/92
ERR4341825	Bacteria;Verrucomicrobiota;Opitutae;Puniceicoccales;f__UBA9783;MSSCM00801188_g;MSSCM00801188_g MSSCM00801188_s	MSSCM00801188_g MSSCM00801188_s	68622/83592(82.09%)	86/87
ERR4341825	Bacteria;Verrucomicrobiota;Verrucomicrobiotae;Verrucomicrobiotales;Akkermansiaceae;Akkermansia;Akkermansia muciniphila	Akkermansia muciniphila	89703/90774(98.82%)	92/92
ERR4341827	Bacteria;Verrucomicrobiota;Opitutae;Puniceicoccales;f__CAG-312;g__Merdousia;g__Merdousia MSSCI00297590_s	g__Merdousia MSSCI00297590_s	86740/86742(100%)	90/90
ERR4341827	Bacteria;Verrucomicrobiota;Verrucomicrobiotae;Verrucomicrobiotales;Akkermansiaceae;Akkermansia;Akkermansia muciniphila	Akkermansia muciniphila	69151/90774(76.18%)	92/92
ERR4341830	Bacteria;Verrucomicrobiota;Verrucomicrobiotae;Verrucomicrobiotales;Akkermansiaceae;Akkermansia;Akkermansia muciniphila	Akkermansia muciniphila	89672/90774(98.79%)	92/92
ERR4341831	Bacteria;Verrucomicrobiota;Verrucomicrobiotae;Verrucomicrobiotales;Akkermansiaceae;Akkermansia;Akkermansia massiliensis	Akkermansia massiliensis	82698/90075(91.81%)	92/92
ERR4341832	Bacteria;Verrucomicrobiota;Opitutae;Puniceicoccales;f__CAG-312;g__Merdousia;g__Merdousia MSSCM00784928_s	g__Merdousia MSSCM00784928_s	88219/88251(99.96%)	90/90
ERR4341832	Bacteria;Verrucomicrobiota;Verrucomicrobiotae;Verrucomicrobiotales;Akkermansiaceae;Akkermansia;Akkermansia muciniphila	Akkermansia muciniphila	90743/90774(99.97%)	92/92
ERR4341833	Bacteria;Verrucomicrobiota;Verrucomicrobiotae;Verrucomicrobiotales;Akkermansiaceae;Akkermansia;Akkermansia muciniphila	Akkermansia muciniphila	88583/90774(97.59%)	92/92
ERR4341835	Bacteria;Verrucomicrobiota;Verrucomicrobiotae;Verrucomicrobiotales;Akkermansiaceae;Akkermansia;Akkermansia muciniphila	Akkermansia muciniphila	88273/90774(97.24%)	92/92
ERR4341836	Bacteria;Verrucomicrobiota;Verrucomicrobiotae;Verrucomicrobiotales;Akkermansiaceae;Akkermansia;Akkermansia muciniphila	Akkermansia muciniphila	85640/90774(94.34%)	90/92
ERR4341838	Bacteria;Verrucomicrobiota;Opitutae;Puniceicoccales;f__CAG-312;g__Merdousia;g__Merdousia MSSCI00297590_s	g__Merdousia MSSCI00297590_s	48508/86742(55.92%)	86/90
ERR4341838	Bacteria;Verrucomicrobiota;Verrucomicrobiotae;Verrucomicrobiotales;Akkermansiaceae;Akkermansia;Akkermansia muciniphila	Akkermansia muciniphila	90519/90774(99.72%)	92/92
ERR4341839	Bacteria;Verrucomicrobiota;Verrucomicrobiotae;Verrucomicrobiotales;Akkermansiaceae;Akkermansia;Akkermansia KQ968618_s	Akkermansia KQ968618_s	68564/90225(75.99%)	92/92
ERR4341839	Bacteria;Verrucomicrobiota;Verrucomicrobiotae;Verrucomicrobiotales;Akkermansiaceae;Akkermansia;Akkermansia VVNA_s	Akkermansia VVNA_s	37488/90129(41.59%)	74/92
ERR4341840	Bacteria;Verrucomicrobiota;Verrucomicrobiotae;Verrucomicrobiotales;Akkermansiaceae;Akkermansia;Akkermansia muciniphila	Akkermansia muciniphila	40871/90774(45.03%)	81/92
ERR4341843	Bacteria;Verrucomicrobiota;Opitutae;Puniceicoccales;f__CAG-312;g__Merdousia;g__Merdousia MSSCM00599252_s	g__Merdousia MSSCM00599252_s	68505/87984(77.86%)	90/91
ERR4341844	Bacteria;Verrucomicrobiota;Verrucomicrobiotae;Verrucomicrobiotales;Akkermansiaceae;Akkermansia;Akkermansia muciniphila	Akkermansia muciniphila	89332/90774(98.41%)	92/92
ERR4341845	Bacteria;Verrucomicrobiota;Verrucomicrobiotae;Verrucomicrobiotales;Akkermansiaceae;Akkermansia;Akkermansia massiliensis	Akkermansia massiliensis	81673/90075(90.67%)	92/92
ERR4341846	Bacteria;Verrucomicrobiota;Opitutae;Puniceicoccales;f__CAG-312;g__Merdousia;g__Merdousia MSSCI00191162_s	g__Merdousia MSSCI00191162_s	55602/86952(63.95%)	85/90
ERR4341846	Bacteria;Verrucomicrobiota;Verrucomicrobiotae;Verrucomicrobiotales;Akkermansiaceae;Akkermansia;Akkermansia muciniphila	Akkermansia muciniphila	83573/90774(92.07%)	92/92
ERR4341847	Bacteria;Verrucomicrobiota;Verrucomicrobiotae;Verrucomicrobiotales;Akkermansiaceae;Akkermansia;Akkermansia muciniphila	Akkermansia muciniphila	86859/90774(95.69%)	91/92
ERR4341848	Bacteria;Verrucomicrobiota;Verrucomicrobiotae;Verrucomicrobiotales;Akkermansiaceae;Akkermansia;Akkermansia muciniphila	Akkermansia muciniphila	90081/90774(99.24%)	92/92
ERR4341850	Bacteria;Verrucomicrobiota;Verrucomicrobiotae;Verrucomicrobiotales;Akkermansiaceae;Akkermansia;Akkermansia muciniphila	Akkermansia muciniphila	88693/90774(97.71%)	92/92
ERR4341851	Bacteria;Verrucomicrobiota;Opitutae;Puniceicoccales;f__CAG-312;g__Merdousia;g__Merdousia MSSCI00297590_s	g__Merdousia MSSCI00297590_s	85995/86742(99.14%)	90/90
ERR4341851	Bacteria;Verrucomicrobiota;Verrucomicrobiotae;Verrucomicrobiotales;Akkermansiaceae;Akkermansia;Akkermansia KQ968618_s	Akkermansia KQ968618_s	79979/90225(88.64%)	92/92
ERR4341851	Bacteria;Verrucomicrobiota;Verrucomicrobiotae;Verrucomicrobiotales;Akkermansiaceae;Akkermansia;Akkermansia VVNA_s	Akkermansia VVNA_s	46299/90129(51.37%)	83/92
ERR4341852	Bacteria;Verrucomicrobiota;Opitutae;Puniceicoccales;f__CAG-312;g__Merdousia;g__Merdousia MSSCI00191162_s	g__Merdousia MSSCI00191162_s	84569/86952(97.26%)	90/90
ERR4341852	Bacteria;Verrucomicrobiota;Opitutae;Puniceicoccales;f__CAG-312;g__Merdousia;g__Merdousia MSSCM00784928_s	g__Merdousia MSSCM00784928_s	87660/88251(99.33%)	90/90
ERR4341852	Bacteria;Verrucomicrobiota;Opitutae;Puniceicoccales;f__CAG-312;g__UMGS1490;g__UMGS1490 MSSCI00192476_s	g__UMGS1490 MSSCI00192476_s	27648/63066(43.84%)	62/71
ERR4341853	Bacteria;Verrucomicrobiota;Verrucomicrobiotae;Verrucomicrobiotales;Akkermansiaceae;Akkermansia;Akkermansia muciniphila	Akkermansia muciniphila	90661/90774(99.88%)	92/92
ERR4341855	Bacteria;Verrucomicrobiota;Verrucomicrobiotae;Verrucomicrobiotales;Akkermansiaceae;Akkermansia;Akkermansia KQ968618_s	Akkermansia KQ968618_s	83973/90225(93.07%)	92/92
ERR4341855	Bacteria;Verrucomicrobiota;Verrucomicrobiotae;Verrucomicrobiotales;Akkermansiaceae;Akkermansia;Akkermansia VVNA_s	Akkermansia VVNA_s	55645/90129(61.74%)	88/92
ERR4341856	Bacteria;Verrucomicrobiota;Opitutae;Puniceicoccales;f__CAG-312;g__Merdousia;g__Merdousia MSSCM00784928_s	g__Merdousia MSSCM00784928_s	88207/88251(99.95%)	90/90
ERR4341856	Bacteria;Verrucomicrobiota;Verrucomicrobiotae;Verrucomicrobiotales;Akkermansiaceae;Akkermansia;Akkermansia muciniphila	Akkermansia muciniphila	90725/90774(99.95%)	92/92
ERR4341857	Bacteria;Verrucomicrobiota;Verrucomicrobiotae;Verrucomicrobiotales;Akkermansiaceae;Akkermansia;Akkermansia muciniphila	Akkermansia muciniphila	51535/90774(56.77%)	80/92
ERR4341858	Bacteria;Verrucomicrobiota;Verrucomicrobiotae;Verrucomicrobiotales;Akkermansiaceae;Akkermansia;Akkermansia muciniphila	Akkermansia muciniphila	74524/90774(82.1%)	92/92
ERR4341859	Bacteria;Verrucomicrobiota;Opitutae;Puniceicoccales;f__CAG-312;g__Merdousia;g__Merdousia MSSCI00297590_s	g__Merdousia MSSCI00297590_s	85895/86742(99.02%)	90/90
ERR4341859	Bacteria;Verrucomicrobiota;Verrucomicrobiotae;Verrucomicrobiotales;Akkermansiaceae;Akkermansia;Akkermansia KQ968618_s	Akkermansia KQ968618_s	85054/90225(94.27%)	92/92
ERR4341859	Bacteria;Verrucomicrobiota;Verrucomicrobiotae;Verrucomicrobiotales;Akkermansiaceae;Akkermansia;Akkermansia VVNA_s	Akkermansia VVNA_s	58984/90129(65.44%)	89/92
ERR4341862	Bacteria;Verrucomicrobiota;Opitutae;Puniceicoccales;f__CAG-312;g__Merdousia;g__Merdousia MSSCI00297590_s	g__Merdousia MSSCI00297590_s	76332/86742(88%)	90/90
ERR4341862	Bacteria;Verrucomicrobiota;Verrucomicrobiotae;Verrucomicrobiotales;Akkermansiaceae;Akkermansia;Akkermansia muciniphila	Akkermansia muciniphila	58427/90774(64.37%)	90/92
ERR4341863	Bacteria;Verrucomicrobiota;Verrucomicrobiotae;Verrucomicrobiotales;Akkermansiaceae;Akkermansia;Akkermansia muciniphila	Akkermansia muciniphila	88894/90774(97.93%)	92/92
ERR4341865	Bacteria;Verrucomicrobiota;Opitutae;Puniceicoccales;f__CAG-312;g__Merdousia;g__Merdousia MSSCI00297590_s	g__Merdousia MSSCI00297590_s	85965/86742(99.1%)	90/90
ERR4341865	Bacteria;Verrucomicrobiota;Verrucomicrobiotae;Verrucomicrobiotales;Akkermansiaceae;Akkermansia;Akkermansia muciniphila	Akkermansia muciniphila	29957/90774(33%)	69/92
ERR4341866	Bacteria;Verrucomicrobiota;Verrucomicrobiotae;Verrucomicrobiotales;Akkermansiaceae;Akkermansia;Akkermansia muciniphila	Akkermansia muciniphila	89739/90774(98.86%)	92/92
ERR4341867	Bacteria;Verrucomicrobiota;Opitutae;Puniceicoccales;f__CAG-312;g__Merdousia;g__Merdousia MSSCI00191162_s	g__Merdousia MSSCI00191162_s	70515/86952(81.1%)	90/90
ERR4341867	Bacteria;Verrucomicrobiota;Opitutae;Puniceicoccales;f__CAG-312;g__Merdousia;g__Merdousia MSSCM00784928_s	g__Merdousia MSSCM00784928_s	88127/88251(99.86%)	90/90
ERR4341867	Bacteria;Verrucomicrobiota;Opitutae;Puniceicoccales;f__CAG-312;g__Merdousia;g__Merdousia MSSCM00850442_s	g__Merdousia MSSCM00850442_s	23191/86730(26.74%)	43/89
ERR4341867	Bacteria;Verrucomicrobiota;Opitutae;Puniceicoccales;f__CAG-312;g__Merdousia;g__Merdousia MSSCM01005828_s	g__Merdousia MSSCM01005828_s	62103/62103(100%)	56/56
ERR4341867	Bacteria;Verrucomicrobiota;Verrucomicrobiotae;Verrucomicrobiotales;Akkermansiaceae;Akkermansia;Akkermansia muciniphila	Akkermansia muciniphila	89462/90774(98.55%)	92/92
ERR4341869	Bacteria;Verrucomicrobiota;Opitutae;Puniceicoccales;f__CAG-312;g__Merdousia;g__Merdousia MSSCM00784928_s	g__Merdousia MSSCM00784928_s	86672/88251(98.21%)	90/90
ERR4341869	Bacteria;Verrucomicrobiota;Verrucomicrobiotae;Verrucomicrobiotales;Akkermansiaceae;Akkermansia;Akkermansia muciniphila	Akkermansia muciniphila	89729/90774(98.85%)	92/92
ERR4341870	Bacteria;Verrucomicrobiota;Verrucomicrobiotae;Verrucomicrobiotales;Akkermansiaceae;Akkermansia;Akkermansia muciniphila	Akkermansia muciniphila	82543/90774(90.93%)	87/92
ERR4341873	Bacteria;Verrucomicrobiota;Verrucomicrobiotae;Verrucomicrobiotales;Akkermansiaceae;Akkermansia;Akkermansia muciniphila	Akkermansia muciniphila	89573/90774(98.68%)	92/92
ERR4341874	Bacteria;Verrucomicrobiota;Verrucomicrobiotae;Verrucomicrobiotales;Akkermansiaceae;Akkermansia;Akkermansia muciniphila	Akkermansia muciniphila	90129/90774(99.29%)	92/92
ERR4341877	Bacteria;Verrucomicrobiota;Verrucomicrobiotae;Verrucomicrobiotales;Akkermansiaceae;Akkermansia;Akkermansia muciniphila	Akkermansia muciniphila	89616/90774(98.72%)	92/92
ERR4341878	Bacteria;Verrucomicrobiota;Opitutae;Puniceicoccales;f__CAG-312;g__Merdousia;g__Merdousia MSSCM00784928_s	g__Merdousia MSSCM00784928_s	83608/88251(94.74%)	90/90
ERR4341878	Bacteria;Verrucomicrobiota;Verrucomicrobiotae;Verrucomicrobiotales;Akkermansiaceae;Akkermansia;Akkermansia muciniphila	Akkermansia muciniphila	88949/90774(97.99%)	92/92
ERR4341879	Bacteria;Verrucomicrobiota;Opitutae;Puniceicoccales;f__CAG-312;g__Merdousia;g__Merdousia MSSCM00850442_s	g__Merdousia MSSCM00850442_s	21980/86730(25.34%)	38/89
ERR4341879	Bacteria;Verrucomicrobiota;Opitutae;Puniceicoccales;f__CAG-312;g__Merdousia;g__Merdousia MSSCM01005828_s	g__Merdousia MSSCM01005828_s	62075/62103(99.95%)	56/56
ERR4341881	Bacteria;Verrucomicrobiota;Verrucomicrobiotae;Verrucomicrobiotales;Akkermansiaceae;Akkermansia;Akkermansia muciniphila	Akkermansia muciniphila	89614/90774(98.72%)	92/92
ERR4341882	Bacteria;Verrucomicrobiota;Verrucomicrobiotae;Verrucomicrobiotales;Akkermansiaceae;Akkermansia;Akkermansia muciniphila	Akkermansia muciniphila	65512/90774(72.17%)	90/92
ERR4341885	Bacteria;Verrucomicrobiota;Verrucomicrobiotae;Verrucomicrobiotales;Akkermansiaceae;Akkermansia;Akkermansia muciniphila	Akkermansia muciniphila	90002/90774(99.15%)	92/92
ERR4341886	Bacteria;Verrucomicrobiota;Opitutae;Puniceicoccales;f__CAG-312;g__Merdousia;g__Merdousia MSSCM00784928_s	g__Merdousia MSSCM00784928_s	84341/88251(95.57%)	90/90
ERR4341886	Bacteria;Verrucomicrobiota;Verrucomicrobiotae;Verrucomicrobiotales;Akkermansiaceae;Akkermansia;Akkermansia muciniphila	Akkermansia muciniphila	89134/90774(98.19%)	92/92
ERR4341888	Bacteria;Verrucomicrobiota;Verrucomicrobiotae;Verrucomicrobiotales;Akkermansiaceae;Akkermansia;Akkermansia muciniphila	Akkermansia muciniphila	89270/90774(98.34%)	92/92
ERR4341889	Bacteria;Verrucomicrobiota;Opitutae;Puniceicoccales;f__CAG-312;g__Merdousia;g__Merdousia MSSCI00191162_s	g__Merdousia MSSCI00191162_s	48267/86952(55.51%)	82/90
ERR4341890	Bacteria;Verrucomicrobiota;Verrucomicrobiotae;Verrucomicrobiotales;Akkermansiaceae;Akkermansia;Akkermansia muciniphila	Akkermansia muciniphila	89840/90774(98.97%)	92/92
ERR4341892	Bacteria;Verrucomicrobiota;Verrucomicrobiotae;Verrucomicrobiotales;Akkermansiaceae;Akkermansia;Akkermansia muciniphila	Akkermansia muciniphila	88884/90774(97.92%)	92/92
ERR4341893	Bacteria;Verrucomicrobiota;Verrucomicrobiotae;Verrucomicrobiotales;Akkermansiaceae;Akkermansia;Akkermansia muciniphila	Akkermansia muciniphila	90045/90774(99.2%)	92/92
ERR4341894	Bacteria;Verrucomicrobiota;Verrucomicrobiotae;Verrucomicrobiotales;Akkermansiaceae;Akkermansia;Akkermansia muciniphila	Akkermansia muciniphila	89557/90774(98.66%)	92/92
ERR4341896	Bacteria;Verrucomicrobiota;Opitutae;Puniceicoccales;f__CAG-312;g__Merdousia;g__Merdousia MSSCI00191162_s	g__Merdousia MSSCI00191162_s	85545/86952(98.38%)	90/90
ERR4341896	Bacteria;Verrucomicrobiota;Opitutae;Puniceicoccales;f__CAG-312;g__Merdousia;g__Merdousia MSSCM00784928_s	g__Merdousia MSSCM00784928_s	87666/88251(99.34%)	90/90
ERR4341897	Bacteria;Verrucomicrobiota;Opitutae;Puniceicoccales;f__CAG-312;g__Merdousia;g__Merdousia MSSCM00784928_s	g__Merdousia MSSCM00784928_s	87940/88251(99.65%)	90/90
ERR4341897	Bacteria;Verrucomicrobiota;Verrucomicrobiotae;Verrucomicrobiotales;Akkermansiaceae;Akkermansia;Akkermansia massiliensis	Akkermansia massiliensis	82745/90075(91.86%)	89/92
ERR4341898	Bacteria;Verrucomicrobiota;Verrucomicrobiotae;Verrucomicrobiotales;Akkermansiaceae;Akkermansia;Akkermansia muciniphila	Akkermansia muciniphila	89928/90774(99.07%)	92/92
ERR4341899	Bacteria;Verrucomicrobiota;Verrucomicrobiotae;Verrucomicrobiotales;Akkermansiaceae;Akkermansia;Akkermansia muciniphila	Akkermansia muciniphila	82425/90774(90.8%)	91/92
ERR4341902	Bacteria;Verrucomicrobiota;Verrucomicrobiotae;Verrucomicrobiotales;Akkermansiaceae;Akkermansia;Akkermansia muciniphila	Akkermansia muciniphila	89682/90774(98.8%)	92/92
ERR4341903	Bacteria;Verrucomicrobiota;Opitutae;Puniceicoccales;f__CAG-312;g__Merdousia;g__Merdousia MSSCM00599252_s	g__Merdousia MSSCM00599252_s	25354/87984(28.82%)	66/91
ERR4341903	Bacteria;Verrucomicrobiota;Opitutae;Puniceicoccales;f__CAG-312;g__Merdousia;g__Merdousia MSSCM00784928_s	g__Merdousia MSSCM00784928_s	80651/88251(91.39%)	89/90
ERR4341903	Bacteria;Verrucomicrobiota;Verrucomicrobiotae;Verrucomicrobiotales;Akkermansiaceae;Akkermansia;Akkermansia muciniphila	Akkermansia muciniphila	89535/90774(98.64%)	92/92
ERR4341904	Bacteria;Verrucomicrobiota;Verrucomicrobiotae;Verrucomicrobiotales;Akkermansiaceae;Akkermansia;Akkermansia massiliensis	Akkermansia massiliensis	79302/90075(88.04%)	92/92
ERR4341905	Bacteria;Verrucomicrobiota;Verrucomicrobiotae;Verrucomicrobiotales;Akkermansiaceae;Akkermansia;Akkermansia muciniphila	Akkermansia muciniphila	89984/90774(99.13%)	92/92
ERR4341906	Bacteria;Verrucomicrobiota;Verrucomicrobiotae;Verrucomicrobiotales;Akkermansiaceae;Akkermansia;Akkermansia muciniphila	Akkermansia muciniphila	87842/90774(96.77%)	92/92
ERR4341907	Bacteria;Verrucomicrobiota;Verrucomicrobiotae;Verrucomicrobiotales;Akkermansiaceae;Akkermansia;Akkermansia muciniphila	Akkermansia muciniphila	89653/90774(98.77%)	92/92
ERR4341908	Bacteria;Verrucomicrobiota;Verrucomicrobiotae;Verrucomicrobiotales;Akkermansiaceae;Akkermansia;Akkermansia muciniphila	Akkermansia muciniphila	57387/90774(63.22%)	85/92
ERR4341909	Bacteria;Verrucomicrobiota;Opitutae;Puniceicoccales;f__CAG-312;g__Merdousia;g__Merdousia MSSCM00784928_s	g__Merdousia MSSCM00784928_s	85687/88251(97.09%)	90/90
ERR4341909	Bacteria;Verrucomicrobiota;Verrucomicrobiotae;Verrucomicrobiotales;Akkermansiaceae;Akkermansia;Akkermansia muciniphila	Akkermansia muciniphila	89883/90774(99.02%)	92/92
ERR4341910	Bacteria;Verrucomicrobiota;Verrucomicrobiotae;Verrucomicrobiotales;Akkermansiaceae;Akkermansia;Akkermansia muciniphila	Akkermansia muciniphila	89032/90774(98.08%)	92/92
ERR4341911	Bacteria;Verrucomicrobiota;Verrucomicrobiotae;Verrucomicrobiotales;Akkermansiaceae;Akkermansia;Akkermansia massiliensis	Akkermansia massiliensis	87558/90075(97.21%)	92/92
ERR4341912	Bacteria;Verrucomicrobiota;Verrucomicrobiotae;Verrucomicrobiotales;Akkermansiaceae;Akkermansia;Akkermansia massiliensis	Akkermansia massiliensis	85515/90075(94.94%)	92/92
ERR4341914	Bacteria;Verrucomicrobiota;Verrucomicrobiotae;Verrucomicrobiotales;Akkermansiaceae;Akkermansia;Akkermansia KQ968618_s	Akkermansia KQ968618_s	84038/90225(93.14%)	92/92
ERR4341914	Bacteria;Verrucomicrobiota;Verrucomicrobiotae;Verrucomicrobiotales;Akkermansiaceae;Akkermansia;Akkermansia VVNA_s	Akkermansia VVNA_s	54557/90129(60.53%)	86/92
ERR4341915	Bacteria;Verrucomicrobiota;Verrucomicrobiotae;Verrucomicrobiotales;Akkermansiaceae;Akkermansia;Akkermansia muciniphila	Akkermansia muciniphila	89366/90774(98.45%)	92/92
ERR4341916	Bacteria;Verrucomicrobiota;Verrucomicrobiotae;Verrucomicrobiotales;Akkermansiaceae;Akkermansia;Akkermansia muciniphila	Akkermansia muciniphila	90763/90774(99.99%)	92/92
ERR4341917	Bacteria;Verrucomicrobiota;Opitutae;Puniceicoccales;f__CAG-312;g__Merdousia;g__Merdousia MSSCM00784928_s	g__Merdousia MSSCM00784928_s	88173/88251(99.91%)	90/90
ERR4341917	Bacteria;Verrucomicrobiota;Verrucomicrobiotae;Verrucomicrobiotales;Akkermansiaceae;Akkermansia;Akkermansia muciniphila	Akkermansia muciniphila	31440/90774(34.64%)	69/92
ERR4341918	Bacteria;Verrucomicrobiota;Opitutae;Puniceicoccales;f__CAG-312;g__Merdousia;g__Merdousia MSSCM00784928_s	g__Merdousia MSSCM00784928_s	87649/88251(99.32%)	90/90
ERR4341918	Bacteria;Verrucomicrobiota;Verrucomicrobiotae;Verrucomicrobiotales;Akkermansiaceae;Akkermansia;Akkermansia muciniphila	Akkermansia muciniphila	88966/90774(98.01%)	92/92
ERR4341919	Bacteria;Verrucomicrobiota;Verrucomicrobiotae;Verrucomicrobiotales;Akkermansiaceae;Akkermansia;Akkermansia muciniphila	Akkermansia muciniphila	90074/90774(99.23%)	92/92
ERR4341921	Bacteria;Verrucomicrobiota;Verrucomicrobiotae;Verrucomicrobiotales;Akkermansiaceae;Akkermansia;Akkermansia muciniphila	Akkermansia muciniphila	55528/90774(61.17%)	90/92
ERR4341922	Bacteria;Verrucomicrobiota;Verrucomicrobiotae;Verrucomicrobiotales;Akkermansiaceae;Akkermansia;Akkermansia muciniphila	Akkermansia muciniphila	89223/90774(98.29%)	92/92
ERR4341923	Bacteria;Verrucomicrobiota;Verrucomicrobiotae;Verrucomicrobiotales;Akkermansiaceae;Akkermansia;Akkermansia muciniphila	Akkermansia muciniphila	73033/90774(80.46%)	92/92
ERR4341924	Bacteria;Verrucomicrobiota;Opitutae;Puniceicoccales;f__CAG-312;g__Merdousia;g__Merdousia MSSCM00784928_s	g__Merdousia MSSCM00784928_s	87181/88251(98.79%)	90/90
ERR4341924	Bacteria;Verrucomicrobiota;Verrucomicrobiotae;Verrucomicrobiotales;Akkermansiaceae;Akkermansia;Akkermansia massiliensis	Akkermansia massiliensis	88305/90075(98.03%)	92/92
ERR4341926	Bacteria;Verrucomicrobiota;Opitutae;Puniceicoccales;f__CAG-312;g__Merdousia;g__Merdousia MSSCI00191162_s	g__Merdousia MSSCI00191162_s	86952/86952(100%)	90/90
ERR4341926	Bacteria;Verrucomicrobiota;Opitutae;Puniceicoccales;f__CAG-312;g__Merdousia;g__Merdousia MSSCI00297590_s	g__Merdousia MSSCI00297590_s	85743/86742(98.85%)	90/90
ERR4341926	Bacteria;Verrucomicrobiota;Opitutae;Puniceicoccales;f__CAG-312;g__UMGS1490;g__UMGS1490 MSSCI00191193_s	g__UMGS1490 MSSCI00191193_s	87925/87960(99.96%)	92/92
ERR4341926	Bacteria;Verrucomicrobiota;Verrucomicrobiotae;Verrucomicrobiotales;Akkermansiaceae;Akkermansia;Akkermansia muciniphila	Akkermansia muciniphila	89012/90774(98.06%)	92/92
ERR4341927	Bacteria;Verrucomicrobiota;Verrucomicrobiotae;Verrucomicrobiotales;Akkermansiaceae;Akkermansia;Akkermansia muciniphila	Akkermansia muciniphila	89986/90774(99.13%)	92/92
ERR4341929	Bacteria;Verrucomicrobiota;Opitutae;Puniceicoccales;f__CAG-312;g__Merdousia;g__Merdousia MSSCM00599252_s	g__Merdousia MSSCM00599252_s	25830/87984(29.36%)	74/91
ERR4341929	Bacteria;Verrucomicrobiota;Verrucomicrobiotae;Verrucomicrobiotales;Akkermansiaceae;Akkermansia;Akkermansia massiliensis	Akkermansia massiliensis	26177/90075(29.06%)	83/92
ERR4341929	Bacteria;Verrucomicrobiota;Verrucomicrobiotae;Verrucomicrobiotales;Akkermansiaceae;Akkermansia;Akkermansia muciniphila	Akkermansia muciniphila	90222/90774(99.39%)	92/92
ERR4341931	Bacteria;Verrucomicrobiota;Verrucomicrobiotae;Verrucomicrobiotales;Akkermansiaceae;Akkermansia;Akkermansia muciniphila	Akkermansia muciniphila	89196/90774(98.26%)	92/92
ERR4341932	Bacteria;Verrucomicrobiota;Opitutae;Puniceicoccales;f__CAG-312;g__Merdousia;g__Merdousia MSSCI00191162_s	g__Merdousia MSSCI00191162_s	62917/86952(72.36%)	89/90
ERR4341932	Bacteria;Verrucomicrobiota;Opitutae;Puniceicoccales;f__CAG-312;g__Merdousia;g__Merdousia MSSCM00784928_s	g__Merdousia MSSCM00784928_s	87903/88251(99.61%)	90/90
ERR4341932	Bacteria;Verrucomicrobiota;Verrucomicrobiotae;Verrucomicrobiotales;Akkermansiaceae;Akkermansia;Akkermansia muciniphila	Akkermansia muciniphila	89964/90774(99.11%)	92/92
ERR4341934	Bacteria;Verrucomicrobiota;Verrucomicrobiotae;Verrucomicrobiotales;Akkermansiaceae;Akkermansia;Akkermansia muciniphila	Akkermansia muciniphila	83318/90774(91.79%)	92/92
ERR4341935	Bacteria;Verrucomicrobiota;Opitutae;Puniceicoccales;f__CAG-312;g__Merdousia;g__Merdousia MSSCM00784928_s	g__Merdousia MSSCM00784928_s	84760/88251(96.04%)	90/90
ERR4341935	Bacteria;Verrucomicrobiota;Opitutae;Puniceicoccales;f__CAG-312;g__Merdousia;g__Merdousia MSSCM00850442_s	g__Merdousia MSSCM00850442_s	58657/86730(67.63%)	87/89
ERR4341935	Bacteria;Verrucomicrobiota;Opitutae;Puniceicoccales;f__UBA9783;MSSCM00801188_g;MSSCM00801188_g MSSCM00801188_s	MSSCM00801188_g MSSCM00801188_s	83526/83592(99.92%)	87/87
ERR4341935	Bacteria;Verrucomicrobiota;Verrucomicrobiotae;Verrucomicrobiotales;Akkermansiaceae;Akkermansia;Akkermansia muciniphila	Akkermansia muciniphila	82229/90774(90.59%)	92/92
ERR4341936	Bacteria;Verrucomicrobiota;Opitutae;Puniceicoccales;f__CAG-312;g__Merdousia;g__Merdousia MSSCM00784928_s	g__Merdousia MSSCM00784928_s	88251/88251(100%)	90/90
ERR4341936	Bacteria;Verrucomicrobiota;Verrucomicrobiotae;Verrucomicrobiotales;Akkermansiaceae;Akkermansia;Akkermansia KQ968618_s	Akkermansia KQ968618_s	79352/90225(87.95%)	92/92
ERR4341936	Bacteria;Verrucomicrobiota;Verrucomicrobiotae;Verrucomicrobiotales;Akkermansiaceae;Akkermansia;Akkermansia VVNA_s	Akkermansia VVNA_s	47466/90129(52.66%)	81/92
ERR4341937	Bacteria;Verrucomicrobiota;Opitutae;Puniceicoccales;f__CAG-312;g__Merdousia;g__Merdousia MSSCI00191162_s	g__Merdousia MSSCI00191162_s	64301/86952(73.95%)	90/90
ERR4341937	Bacteria;Verrucomicrobiota;Verrucomicrobiotae;Verrucomicrobiotales;Akkermansiaceae;Akkermansia;Akkermansia muciniphila	Akkermansia muciniphila	90685/90774(99.9%)	92/92
ERR4341939	Bacteria;Verrucomicrobiota;Verrucomicrobiotae;Verrucomicrobiotales;Akkermansiaceae;Akkermansia;Akkermansia muciniphila	Akkermansia muciniphila	90763/90774(99.99%)	92/92
ERR4341941	Bacteria;Verrucomicrobiota;Opitutae;Puniceicoccales;f__CAG-312;g__Merdousia;g__Merdousia MSSCI00191162_s	g__Merdousia MSSCI00191162_s	65806/86952(75.68%)	86/90
ERR4341941	Bacteria;Verrucomicrobiota;Verrucomicrobiotae;Verrucomicrobiotales;Akkermansiaceae;Akkermansia;Akkermansia muciniphila	Akkermansia muciniphila	89868/90774(99%)	92/92
ERR4341942	Bacteria;Verrucomicrobiota;Opitutae;Puniceicoccales;f__CAG-312;g__Merdousia;g__Merdousia MSSCI00191162_s	g__Merdousia MSSCI00191162_s	60082/86952(69.1%)	85/90
ERR4341942	Bacteria;Verrucomicrobiota;Opitutae;Puniceicoccales;f__CAG-312;g__Merdousia;g__Merdousia MSSCM00784928_s	g__Merdousia MSSCM00784928_s	87556/88251(99.21%)	90/90
ERR4341942	Bacteria;Verrucomicrobiota;Opitutae;Puniceicoccales;f__CAG-312;g__UMGS1490;g__UMGS1490 MSSCI00192476_s	g__UMGS1490 MSSCI00192476_s	49404/63066(78.34%)	69/71
ERR4341942	Bacteria;Verrucomicrobiota;Verrucomicrobiotae;Verrucomicrobiotales;Akkermansiaceae;Akkermansia;Akkermansia muciniphila	Akkermansia muciniphila	89802/90774(98.93%)	92/92
ERR4341943	Bacteria;Verrucomicrobiota;Opitutae;Puniceicoccales;f__CAG-312;g__Merdousia;g__Merdousia MSSCM00784928_s	g__Merdousia MSSCM00784928_s	87867/88251(99.56%)	90/90
ERR4341943	Bacteria;Verrucomicrobiota;Verrucomicrobiotae;Verrucomicrobiotales;Akkermansiaceae;Akkermansia;Akkermansia massiliensis	Akkermansia massiliensis	79872/90075(88.67%)	90/92
ERR4341944	Bacteria;Verrucomicrobiota;Verrucomicrobiotae;Verrucomicrobiotales;Akkermansiaceae;Akkermansia;Akkermansia muciniphila	Akkermansia muciniphila	87538/90774(96.44%)	92/92
ERR4341945	Bacteria;Verrucomicrobiota;Opitutae;Puniceicoccales;f__UBA9783;MSSCM00801188_g;MSSCM00801188_g MSSCM00801188_s	MSSCM00801188_g MSSCM00801188_s	78240/83592(93.6%)	87/87
ERR4341945	Bacteria;Verrucomicrobiota;Verrucomicrobiotae;Verrucomicrobiotales;Akkermansiaceae;Akkermansia;Akkermansia muciniphila	Akkermansia muciniphila	89595/90774(98.7%)	92/92
ERR4341947	Bacteria;Verrucomicrobiota;Opitutae;Puniceicoccales;f__CAG-312;g__Merdousia;g__Merdousia MSSCM00784928_s	g__Merdousia MSSCM00784928_s	84660/88251(95.93%)	90/90
ERR4341947	Bacteria;Verrucomicrobiota;Verrucomicrobiotae;Verrucomicrobiotales;Akkermansiaceae;Akkermansia;Akkermansia muciniphila	Akkermansia muciniphila	89553/90774(98.65%)	92/92
ERR4341948	Bacteria;Verrucomicrobiota;Verrucomicrobiotae;Verrucomicrobiotales;Akkermansiaceae;Akkermansia;Akkermansia muciniphila	Akkermansia muciniphila	87615/90774(96.52%)	90/92
ERR4341950	Bacteria;Verrucomicrobiota;Verrucomicrobiotae;Verrucomicrobiotales;Akkermansiaceae;Akkermansia;Akkermansia muciniphila	Akkermansia muciniphila	89797/90774(98.92%)	92/92
ERR4341951	Bacteria;Verrucomicrobiota;Verrucomicrobiotae;Verrucomicrobiotales;Akkermansiaceae;Akkermansia;Akkermansia muciniphila	Akkermansia muciniphila	45402/90774(50.02%)	82/92
ERR4341952	Bacteria;Verrucomicrobiota;Opitutae;Puniceicoccales;f__CAG-312;g__Merdousia;g__Merdousia MSSCM00784928_s	g__Merdousia MSSCM00784928_s	32999/88251(37.39%)	72/90
ERR4341952	Bacteria;Verrucomicrobiota;Verrucomicrobiotae;Verrucomicrobiotales;Akkermansiaceae;Akkermansia;Akkermansia muciniphila	Akkermansia muciniphila	53959/90774(59.44%)	86/92
ERR4341953	Bacteria;Verrucomicrobiota;Verrucomicrobiotae;Verrucomicrobiotales;Akkermansiaceae;Akkermansia;Akkermansia muciniphila	Akkermansia muciniphila	90758/90774(99.98%)	92/92
ERR4341954	Bacteria;Verrucomicrobiota;Verrucomicrobiotae;Verrucomicrobiotales;Akkermansiaceae;Akkermansia;Akkermansia massiliensis	Akkermansia massiliensis	88983/90075(98.79%)	92/92
ERR4341956	Bacteria;Verrucomicrobiota;Verrucomicrobiotae;Verrucomicrobiotales;Akkermansiaceae;Akkermansia;Akkermansia massiliensis	Akkermansia massiliensis	87939/90075(97.63%)	92/92
ERR4341959	Bacteria;Verrucomicrobiota;Verrucomicrobiotae;Verrucomicrobiotales;Akkermansiaceae;Akkermansia;Akkermansia muciniphila	Akkermansia muciniphila	89879/90774(99.01%)	92/92
ERR525688	Bacteria;Verrucomicrobiota;Verrucomicrobiotae;Verrucomicrobiotales;Akkermansiaceae;Akkermansia;Akkermansia muciniphila	Akkermansia muciniphila	30842/90774(33.98%)	77/92
ERR525692	Bacteria;Verrucomicrobiota;Opitutae;Puniceicoccales;f__CAG-312;g__Merdousia;g__Merdousia MSSCI00297590_s	g__Merdousia MSSCI00297590_s	38975/86742(44.93%)	79/90
ERR525692	Bacteria;Verrucomicrobiota;Verrucomicrobiotae;Verrucomicrobiotales;Akkermansiaceae;Akkermansia;Akkermansia muciniphila	Akkermansia muciniphila	83469/90774(91.95%)	92/92
ERR525697	Bacteria;Verrucomicrobiota;Verrucomicrobiotae;Verrucomicrobiotales;Akkermansiaceae;Akkermansia;Akkermansia muciniphila	Akkermansia muciniphila	78235/90774(86.19%)	92/92
ERR525699	Bacteria;Verrucomicrobiota;Verrucomicrobiotae;Verrucomicrobiotales;Akkermansiaceae;Akkermansia;Akkermansia massiliensis	Akkermansia massiliensis	88139/90075(97.85%)	92/92
ERR525701	Bacteria;Verrucomicrobiota;Verrucomicrobiotae;Verrucomicrobiotales;Akkermansiaceae;Akkermansia;Akkermansia muciniphila	Akkermansia muciniphila	87394/90774(96.28%)	92/92
ERR525703	Bacteria;Verrucomicrobiota;Verrucomicrobiotae;Verrucomicrobiotales;Akkermansiaceae;Akkermansia;Akkermansia muciniphila	Akkermansia muciniphila	85443/90774(94.13%)	92/92
ERR525706	Bacteria;Verrucomicrobiota;Verrucomicrobiotae;Verrucomicrobiotales;Akkermansiaceae;Akkermansia;Akkermansia muciniphila	Akkermansia muciniphila	67977/90774(74.89%)	91/92
ERR525708	Bacteria;Verrucomicrobiota;Verrucomicrobiotae;Verrucomicrobiotales;Akkermansiaceae;Akkermansia;Akkermansia muciniphila	Akkermansia muciniphila	58362/90774(64.29%)	90/92
ERR525709	Bacteria;Verrucomicrobiota;Verrucomicrobiotae;Verrucomicrobiotales;Akkermansiaceae;Akkermansia;Akkermansia massiliensis	Akkermansia massiliensis	87536/90075(97.18%)	92/92
ERR525713	Bacteria;Verrucomicrobiota;Verrucomicrobiotae;Verrucomicrobiotales;Akkermansiaceae;Akkermansia;Akkermansia muciniphila	Akkermansia muciniphila	86159/90774(94.92%)	92/92
ERR525716	Bacteria;Verrucomicrobiota;Opitutae;Puniceicoccales;f__CAG-312;g__Merdousia;g__Merdousia MSSCI00297590_s	g__Merdousia MSSCI00297590_s	63260/86742(72.93%)	90/90
ERR525716	Bacteria;Verrucomicrobiota;Verrucomicrobiotae;Verrucomicrobiotales;Akkermansiaceae;Akkermansia;Akkermansia muciniphila	Akkermansia muciniphila	71233/90774(78.47%)	92/92
ERR525717	Bacteria;Verrucomicrobiota;Verrucomicrobiotae;Verrucomicrobiotales;Akkermansiaceae;Akkermansia;Akkermansia muciniphila	Akkermansia muciniphila	82618/90774(91.02%)	92/92
ERR525721	Bacteria;Verrucomicrobiota;Verrucomicrobiotae;Verrucomicrobiotales;Akkermansiaceae;Akkermansia;Akkermansia massiliensis	Akkermansia massiliensis	84625/90075(93.95%)	92/92
ERR525721	Bacteria;Verrucomicrobiota;Verrucomicrobiotae;Verrucomicrobiotales;Akkermansiaceae;Akkermansia;Akkermansia PJKB_s	Akkermansia PJKB_s	26379/89976(29.32%)	68/92
ERR525722	Bacteria;Verrucomicrobiota;Verrucomicrobiotae;Verrucomicrobiotales;Akkermansiaceae;Akkermansia;Akkermansia muciniphila	Akkermansia muciniphila	87926/90774(96.86%)	92/92
ERR525730	Bacteria;Verrucomicrobiota;Verrucomicrobiotae;Verrucomicrobiotales;Akkermansiaceae;Akkermansia;Akkermansia muciniphila	Akkermansia muciniphila	89113/90774(98.17%)	92/92
ERR525733	Bacteria;Verrucomicrobiota;Verrucomicrobiotae;Verrucomicrobiotales;Akkermansiaceae;Akkermansia;Akkermansia muciniphila	Akkermansia muciniphila	89654/90774(98.77%)	92/92
ERR525734	Bacteria;Verrucomicrobiota;Verrucomicrobiotae;Verrucomicrobiotales;Akkermansiaceae;Akkermansia;Akkermansia muciniphila	Akkermansia muciniphila	81578/90774(89.87%)	92/92
ERR525737	Bacteria;Verrucomicrobiota;Verrucomicrobiotae;Verrucomicrobiotales;Akkermansiaceae;Akkermansia;Akkermansia muciniphila	Akkermansia muciniphila	27925/90774(30.76%)	79/92
ERR525738	Bacteria;Verrucomicrobiota;Verrucomicrobiotae;Verrucomicrobiotales;Akkermansiaceae;Akkermansia;Akkermansia massiliensis	Akkermansia massiliensis	84864/90075(94.21%)	92/92
ERR525742	Bacteria;Verrucomicrobiota;Verrucomicrobiotae;Verrucomicrobiotales;Akkermansiaceae;Akkermansia;Akkermansia muciniphila	Akkermansia muciniphila	84004/90774(92.54%)	92/92
ERR525746	Bacteria;Verrucomicrobiota;Verrucomicrobiotae;Verrucomicrobiotales;Akkermansiaceae;Akkermansia;Akkermansia muciniphila	Akkermansia muciniphila	89622/90774(98.73%)	92/92
ERR525747	Bacteria;Verrucomicrobiota;Verrucomicrobiotae;Verrucomicrobiotales;Akkermansiaceae;Akkermansia;Akkermansia muciniphila	Akkermansia muciniphila	62869/90774(69.26%)	92/92
ERR525748	Bacteria;Verrucomicrobiota;Verrucomicrobiotae;Verrucomicrobiotales;Akkermansiaceae;Akkermansia;Akkermansia muciniphila	Akkermansia muciniphila	90512/90774(99.71%)	92/92
ERR525753	Bacteria;Verrucomicrobiota;Verrucomicrobiotae;Verrucomicrobiotales;Akkermansiaceae;Akkermansia;Akkermansia muciniphila	Akkermansia muciniphila	47742/90774(52.59%)	87/92
ERR525768	Bacteria;Verrucomicrobiota;Verrucomicrobiotae;Verrucomicrobiotales;Akkermansiaceae;Akkermansia;Akkermansia muciniphila	Akkermansia muciniphila	89108/90774(98.16%)	92/92
ERR525771	Bacteria;Verrucomicrobiota;Verrucomicrobiotae;Verrucomicrobiotales;Akkermansiaceae;Akkermansia;Akkermansia muciniphila	Akkermansia muciniphila	23208/90774(25.57%)	66/92
ERR525775	Bacteria;Verrucomicrobiota;Verrucomicrobiotae;Verrucomicrobiotales;Akkermansiaceae;Akkermansia;Akkermansia muciniphila	Akkermansia muciniphila	71170/90774(78.4%)	92/92
ERR525779	Bacteria;Verrucomicrobiota;Verrucomicrobiotae;Verrucomicrobiotales;Akkermansiaceae;Akkermansia;Akkermansia massiliensis	Akkermansia massiliensis	81331/90075(90.29%)	92/92
ERR525779	Bacteria;Verrucomicrobiota;Verrucomicrobiotae;Verrucomicrobiotales;Akkermansiaceae;Akkermansia;Akkermansia PJKB_s	Akkermansia PJKB_s	39276/89976(43.65%)	82/92
ERR525784	Bacteria;Verrucomicrobiota;Verrucomicrobiotae;Verrucomicrobiotales;Akkermansiaceae;Akkermansia;Akkermansia muciniphila	Akkermansia muciniphila	90287/90774(99.46%)	92/92
ERR525785	Bacteria;Verrucomicrobiota;Verrucomicrobiotae;Verrucomicrobiotales;Akkermansiaceae;Akkermansia;Akkermansia muciniphila	Akkermansia muciniphila	90761/90774(99.99%)	92/92
ERR525787	Bacteria;Verrucomicrobiota;Verrucomicrobiotae;Verrucomicrobiotales;Akkermansiaceae;Akkermansia;Akkermansia muciniphila	Akkermansia muciniphila	62758/90774(69.14%)	90/92
ERR525788	Bacteria;Verrucomicrobiota;Verrucomicrobiotae;Verrucomicrobiotales;Akkermansiaceae;Akkermansia;Akkermansia KQ968618_s	Akkermansia KQ968618_s	66480/90225(73.68%)	92/92
ERR525788	Bacteria;Verrucomicrobiota;Verrucomicrobiotae;Verrucomicrobiotales;Akkermansiaceae;Akkermansia;Akkermansia VVNA_s	Akkermansia VVNA_s	39234/90129(43.53%)	81/92
ERR525799	Bacteria;Verrucomicrobiota;Verrucomicrobiotae;Verrucomicrobiotales;Akkermansiaceae;Akkermansia;Akkermansia muciniphila	Akkermansia muciniphila	88448/90774(97.44%)	92/92
ERR525800	Bacteria;Verrucomicrobiota;Verrucomicrobiotae;Verrucomicrobiotales;Akkermansiaceae;Akkermansia;Akkermansia massiliensis	Akkermansia massiliensis	26640/90075(29.58%)	81/92
ERR525800	Bacteria;Verrucomicrobiota;Verrucomicrobiotae;Verrucomicrobiotales;Akkermansiaceae;Akkermansia;Akkermansia muciniphila	Akkermansia muciniphila	89807/90774(98.93%)	92/92
ERR525804	Bacteria;Verrucomicrobiota;Verrucomicrobiotae;Verrucomicrobiotales;Akkermansiaceae;Akkermansia;Akkermansia muciniphila	Akkermansia muciniphila	89633/90774(98.74%)	92/92
ERR525813	Bacteria;Verrucomicrobiota;Opitutae;Puniceicoccales;f__CAG-312;g__Merdousia;g__Merdousia MSSCI00191162_s	g__Merdousia MSSCI00191162_s	78933/86952(90.78%)	90/90
ERR525813	Bacteria;Verrucomicrobiota;Verrucomicrobiotae;Verrucomicrobiotales;Akkermansiaceae;Akkermansia;Akkermansia muciniphila	Akkermansia muciniphila	86117/90774(94.87%)	92/92
ERR525815	Bacteria;Verrucomicrobiota;Verrucomicrobiotae;Verrucomicrobiotales;Akkermansiaceae;Akkermansia;Akkermansia massiliensis	Akkermansia massiliensis	23382/90075(25.96%)	77/92
ERR525815	Bacteria;Verrucomicrobiota;Verrucomicrobiotae;Verrucomicrobiotales;Akkermansiaceae;Akkermansia;Akkermansia muciniphila	Akkermansia muciniphila	89552/90774(98.65%)	92/92
ERR525816	Bacteria;Verrucomicrobiota;Verrucomicrobiotae;Verrucomicrobiotales;Akkermansiaceae;Akkermansia;Akkermansia muciniphila	Akkermansia muciniphila	86814/90774(95.64%)	92/92
ERR525819	Bacteria;Verrucomicrobiota;Verrucomicrobiotae;Verrucomicrobiotales;Akkermansiaceae;Akkermansia;Akkermansia muciniphila	Akkermansia muciniphila	87261/90774(96.13%)	92/92
ERR525823	Bacteria;Verrucomicrobiota;Verrucomicrobiotae;Verrucomicrobiotales;Akkermansiaceae;Akkermansia;Akkermansia KQ968618_s	Akkermansia KQ968618_s	26214/90225(29.05%)	75/92
ERR525831	Bacteria;Verrucomicrobiota;Verrucomicrobiotae;Verrucomicrobiotales;Akkermansiaceae;Akkermansia;Akkermansia muciniphila	Akkermansia muciniphila	86398/90774(95.18%)	92/92
ERR525832	Bacteria;Verrucomicrobiota;Verrucomicrobiotae;Verrucomicrobiotales;Akkermansiaceae;Akkermansia;Akkermansia muciniphila	Akkermansia muciniphila	84873/90774(93.5%)	92/92
ERR525835	Bacteria;Verrucomicrobiota;Verrucomicrobiotae;Verrucomicrobiotales;Akkermansiaceae;Akkermansia;Akkermansia muciniphila	Akkermansia muciniphila	89746/90774(98.87%)	92/92
ERR525836	Bacteria;Verrucomicrobiota;Verrucomicrobiotae;Verrucomicrobiotales;Akkermansiaceae;Akkermansia;Akkermansia muciniphila	Akkermansia muciniphila	90006/90774(99.15%)	92/92
ERR525839	Bacteria;Verrucomicrobiota;Verrucomicrobiotae;Verrucomicrobiotales;Akkermansiaceae;Akkermansia;Akkermansia muciniphila	Akkermansia muciniphila	86111/90774(94.86%)	92/92
ERR525843	Bacteria;Verrucomicrobiota;Verrucomicrobiotae;Verrucomicrobiotales;Akkermansiaceae;Akkermansia;Akkermansia muciniphila	Akkermansia muciniphila	90690/90774(99.91%)	92/92
ERR525847	Bacteria;Verrucomicrobiota;Verrucomicrobiotae;Verrucomicrobiotales;Akkermansiaceae;Akkermansia;Akkermansia muciniphila	Akkermansia muciniphila	65509/90774(72.17%)	92/92
ERR525851	Bacteria;Verrucomicrobiota;Verrucomicrobiotae;Verrucomicrobiotales;Akkermansiaceae;Akkermansia;Akkermansia muciniphila	Akkermansia muciniphila	87448/90774(96.34%)	92/92
ERR525852	Bacteria;Verrucomicrobiota;Verrucomicrobiotae;Verrucomicrobiotales;Akkermansiaceae;Akkermansia;Akkermansia muciniphila	Akkermansia muciniphila	59306/90774(65.33%)	92/92
ERR525855	Bacteria;Verrucomicrobiota;Verrucomicrobiotae;Verrucomicrobiotales;Akkermansiaceae;Akkermansia;Akkermansia muciniphila	Akkermansia muciniphila	31836/90774(35.07%)	74/92
ERR525863	Bacteria;Verrucomicrobiota;Verrucomicrobiotae;Verrucomicrobiotales;Akkermansiaceae;Akkermansia;Akkermansia massiliensis	Akkermansia massiliensis	73504/90075(81.6%)	89/92
ERR525864	Bacteria;Verrucomicrobiota;Verrucomicrobiotae;Verrucomicrobiotales;Akkermansiaceae;Akkermansia;Akkermansia muciniphila	Akkermansia muciniphila	89222/90774(98.29%)	92/92
ERR525865	Bacteria;Verrucomicrobiota;Verrucomicrobiotae;Verrucomicrobiotales;Akkermansiaceae;Akkermansia;Akkermansia massiliensis	Akkermansia massiliensis	88600/90075(98.36%)	92/92
ERR525868	Bacteria;Verrucomicrobiota;Verrucomicrobiotae;Verrucomicrobiotales;Akkermansiaceae;Akkermansia;Akkermansia massiliensis	Akkermansia massiliensis	86112/90075(95.6%)	92/92
ERR525868	Bacteria;Verrucomicrobiota;Verrucomicrobiotae;Verrucomicrobiotales;Akkermansiaceae;Akkermansia;Akkermansia PJKB_s	Akkermansia PJKB_s	30177/89976(33.54%)	73/92
ERR525872	Bacteria;Verrucomicrobiota;Verrucomicrobiotae;Verrucomicrobiotales;Akkermansiaceae;Akkermansia;Akkermansia muciniphila	Akkermansia muciniphila	53433/90774(58.86%)	91/92
ERR525875	Bacteria;Verrucomicrobiota;Verrucomicrobiotae;Verrucomicrobiotales;Akkermansiaceae;Akkermansia;Akkermansia muciniphila	Akkermansia muciniphila	73333/90774(80.79%)	92/92
ERR525881	Bacteria;Verrucomicrobiota;Verrucomicrobiotae;Verrucomicrobiotales;Akkermansiaceae;Akkermansia;Akkermansia massiliensis	Akkermansia massiliensis	85182/90075(94.57%)	92/92
ERR525881	Bacteria;Verrucomicrobiota;Verrucomicrobiotae;Verrucomicrobiotales;Akkermansiaceae;Akkermansia;Akkermansia PJKB_s	Akkermansia PJKB_s	27077/89976(30.09%)	67/92
ERR525884	Bacteria;Verrucomicrobiota;Verrucomicrobiotae;Verrucomicrobiotales;Akkermansiaceae;Akkermansia;Akkermansia massiliensis	Akkermansia massiliensis	51148/90075(56.78%)	88/92
ERR525890	Bacteria;Verrucomicrobiota;Verrucomicrobiotae;Verrucomicrobiotales;Akkermansiaceae;Akkermansia;Akkermansia muciniphila	Akkermansia muciniphila	89788/90774(98.91%)	92/92
ERR525893	Bacteria;Verrucomicrobiota;Verrucomicrobiotae;Verrucomicrobiotales;Akkermansiaceae;Akkermansia;Akkermansia muciniphila	Akkermansia muciniphila	68341/90774(75.29%)	92/92
ERR525895	Bacteria;Verrucomicrobiota;Verrucomicrobiotae;Verrucomicrobiotales;Akkermansiaceae;Akkermansia;Akkermansia muciniphila	Akkermansia muciniphila	90682/90774(99.9%)	92/92
ERR525896	Bacteria;Verrucomicrobiota;Verrucomicrobiotae;Verrucomicrobiotales;Akkermansiaceae;Akkermansia;Akkermansia muciniphila	Akkermansia muciniphila	89670/90774(98.78%)	92/92
ERR525903	Bacteria;Verrucomicrobiota;Verrucomicrobiotae;Verrucomicrobiotales;Akkermansiaceae;Akkermansia;Akkermansia muciniphila	Akkermansia muciniphila	57717/90774(63.58%)	91/92
ERR525904	Bacteria;Verrucomicrobiota;Verrucomicrobiotae;Verrucomicrobiotales;Akkermansiaceae;Akkermansia;Akkermansia massiliensis	Akkermansia massiliensis	88515/90075(98.27%)	92/92
ERR525905	Bacteria;Verrucomicrobiota;Verrucomicrobiotae;Verrucomicrobiotales;Akkermansiaceae;Akkermansia;Akkermansia massiliensis	Akkermansia massiliensis	88451/90075(98.2%)	92/92
ERR525916	Bacteria;Verrucomicrobiota;Verrucomicrobiotae;Verrucomicrobiotales;Akkermansiaceae;Akkermansia;Akkermansia muciniphila	Akkermansia muciniphila	89202/90774(98.27%)	92/92
ERR525923	Bacteria;Verrucomicrobiota;Verrucomicrobiotae;Verrucomicrobiotales;Akkermansiaceae;Akkermansia;Akkermansia muciniphila	Akkermansia muciniphila	66295/90774(73.03%)	90/92
ERR525924	Bacteria;Verrucomicrobiota;Verrucomicrobiotae;Verrucomicrobiotales;Akkermansiaceae;Akkermansia;Akkermansia muciniphila	Akkermansia muciniphila	81619/90774(89.91%)	92/92
ERR525925	Bacteria;Verrucomicrobiota;Verrucomicrobiotae;Verrucomicrobiotales;Akkermansiaceae;Akkermansia;Akkermansia muciniphila	Akkermansia muciniphila	88783/90774(97.81%)	92/92
ERR525928	Bacteria;Verrucomicrobiota;Verrucomicrobiotae;Verrucomicrobiotales;Akkermansiaceae;Akkermansia;Akkermansia muciniphila	Akkermansia muciniphila	89007/90774(98.05%)	92/92
ERR525932	Bacteria;Verrucomicrobiota;Verrucomicrobiotae;Verrucomicrobiotales;Akkermansiaceae;Akkermansia;Akkermansia VVNA_s	Akkermansia VVNA_s	90129/90129(100%)	92/92
ERR525935	Bacteria;Verrucomicrobiota;Verrucomicrobiotae;Verrucomicrobiotales;Akkermansiaceae;Akkermansia;Akkermansia muciniphila	Akkermansia muciniphila	64379/90774(70.92%)	92/92
ERR525936	Bacteria;Verrucomicrobiota;Verrucomicrobiotae;Verrucomicrobiotales;Akkermansiaceae;Akkermansia;Akkermansia muciniphila	Akkermansia muciniphila	90744/90774(99.97%)	92/92
ERR525940	Bacteria;Verrucomicrobiota;Verrucomicrobiotae;Verrucomicrobiotales;Akkermansiaceae;Akkermansia;Akkermansia massiliensis	Akkermansia massiliensis	88618/90075(98.38%)	92/92
ERR525945	Bacteria;Verrucomicrobiota;Verrucomicrobiotae;Verrucomicrobiotales;Akkermansiaceae;Akkermansia;Akkermansia massiliensis	Akkermansia massiliensis	81809/90075(90.82%)	92/92
ERR525955	Bacteria;Verrucomicrobiota;Verrucomicrobiotae;Verrucomicrobiotales;Akkermansiaceae;Akkermansia;Akkermansia muciniphila	Akkermansia muciniphila	45948/90774(50.62%)	89/92
ERR525959	Bacteria;Verrucomicrobiota;Verrucomicrobiotae;Verrucomicrobiotales;Akkermansiaceae;Akkermansia;Akkermansia VVNA_s	Akkermansia VVNA_s	60270/90129(66.87%)	90/92
ERR525971	Bacteria;Verrucomicrobiota;Verrucomicrobiotae;Verrucomicrobiotales;Akkermansiaceae;Akkermansia;Akkermansia muciniphila	Akkermansia muciniphila	33242/90774(36.62%)	79/92
ERR525975	Bacteria;Verrucomicrobiota;Verrucomicrobiotae;Verrucomicrobiotales;Akkermansiaceae;Akkermansia;Akkermansia KQ968618_s	Akkermansia KQ968618_s	79993/90225(88.66%)	92/92
ERR525975	Bacteria;Verrucomicrobiota;Verrucomicrobiotae;Verrucomicrobiotales;Akkermansiaceae;Akkermansia;Akkermansia VVNA_s	Akkermansia VVNA_s	49830/90129(55.29%)	88/92
ERR525976	Bacteria;Verrucomicrobiota;Verrucomicrobiotae;Verrucomicrobiotales;Akkermansiaceae;Akkermansia;Akkermansia muciniphila	Akkermansia muciniphila	88389/90774(97.37%)	92/92
ERR525979	Bacteria;Verrucomicrobiota;Opitutae;Puniceicoccales;f__CAG-312;g__Merdousia;g__Merdousia MSSCI00191162_s	g__Merdousia MSSCI00191162_s	37737/86952(43.4%)	87/90
ERR525979	Bacteria;Verrucomicrobiota;Opitutae;Puniceicoccales;f__CAG-312;g__Merdousia;g__Merdousia MSSCM00784928_s	g__Merdousia MSSCM00784928_s	42104/88251(47.71%)	85/90
ERR525979	Bacteria;Verrucomicrobiota;Verrucomicrobiotae;Verrucomicrobiotales;Akkermansiaceae;Akkermansia;Akkermansia muciniphila	Akkermansia muciniphila	37293/90774(41.08%)	86/92
ERR525983	Bacteria;Verrucomicrobiota;Verrucomicrobiotae;Verrucomicrobiotales;Akkermansiaceae;Akkermansia;Akkermansia KQ968618_s	Akkermansia KQ968618_s	39479/90225(43.76%)	88/92
ERR525983	Bacteria;Verrucomicrobiota;Verrucomicrobiotae;Verrucomicrobiotales;Akkermansiaceae;Akkermansia;Akkermansia VVNA_s	Akkermansia VVNA_s	23330/90129(25.89%)	69/92
ERR525984	Bacteria;Verrucomicrobiota;Verrucomicrobiotae;Verrucomicrobiotales;Akkermansiaceae;Akkermansia;Akkermansia massiliensis	Akkermansia massiliensis	88500/90075(98.25%)	92/92
ERR525987	Bacteria;Verrucomicrobiota;Verrucomicrobiotae;Verrucomicrobiotales;Akkermansiaceae;Akkermansia;Akkermansia massiliensis	Akkermansia massiliensis	88624/90075(98.39%)	92/92
ERR525991	Bacteria;Verrucomicrobiota;Verrucomicrobiotae;Verrucomicrobiotales;Akkermansiaceae;Akkermansia;Akkermansia massiliensis	Akkermansia massiliensis	83790/90075(93.02%)	91/92
ERR525995	Bacteria;Verrucomicrobiota;Opitutae;Puniceicoccales;f__CAG-312;g__Merdousia;g__Merdousia MSSCM00784928_s	g__Merdousia MSSCM00784928_s	73347/88251(83.11%)	90/90
ERR525996	Bacteria;Verrucomicrobiota;Verrucomicrobiotae;Verrucomicrobiotales;Akkermansiaceae;Akkermansia;Akkermansia massiliensis	Akkermansia massiliensis	83854/90075(93.09%)	92/92
ERR525999	Bacteria;Verrucomicrobiota;Verrucomicrobiotae;Verrucomicrobiotales;Akkermansiaceae;Akkermansia;Akkermansia muciniphila	Akkermansia muciniphila	88736/90774(97.75%)	92/92
ERR526003	Bacteria;Verrucomicrobiota;Verrucomicrobiotae;Verrucomicrobiotales;Akkermansiaceae;Akkermansia;Akkermansia muciniphila	Akkermansia muciniphila	82961/90774(91.39%)	92/92
ERR526007	Bacteria;Verrucomicrobiota;Verrucomicrobiotae;Verrucomicrobiotales;Akkermansiaceae;Akkermansia;Akkermansia muciniphila	Akkermansia muciniphila	88376/90774(97.36%)	92/92
ERR526011	Bacteria;Verrucomicrobiota;Opitutae;Puniceicoccales;f__CAG-312;g__Merdousia;g__Merdousia MSSCI00297590_s	g__Merdousia MSSCI00297590_s	77504/86742(89.35%)	90/90
ERR526011	Bacteria;Verrucomicrobiota;Verrucomicrobiotae;Verrucomicrobiotales;Akkermansiaceae;Akkermansia;Akkermansia massiliensis	Akkermansia massiliensis	86135/90075(95.63%)	92/92
ERR526012	Bacteria;Verrucomicrobiota;Verrucomicrobiotae;Verrucomicrobiotales;Akkermansiaceae;Akkermansia;Akkermansia KQ968618_s	Akkermansia KQ968618_s	83584/90225(92.64%)	92/92
ERR526012	Bacteria;Verrucomicrobiota;Verrucomicrobiotae;Verrucomicrobiotales;Akkermansiaceae;Akkermansia;Akkermansia VVNA_s	Akkermansia VVNA_s	57967/90129(64.32%)	90/92
ERR526015	Bacteria;Verrucomicrobiota;Opitutae;Puniceicoccales;f__CAG-312;g__Merdousia;g__Merdousia MSSCI00191162_s	g__Merdousia MSSCI00191162_s	42012/86952(48.32%)	84/90
ERR526015	Bacteria;Verrucomicrobiota;Opitutae;Puniceicoccales;f__CAG-312;g__Merdousia;g__Merdousia MSSCM00784928_s	g__Merdousia MSSCM00784928_s	79353/88251(89.92%)	90/90
ERR526015	Bacteria;Verrucomicrobiota;Verrucomicrobiotae;Verrucomicrobiotales;Akkermansiaceae;Akkermansia;Akkermansia muciniphila	Akkermansia muciniphila	81577/90774(89.87%)	92/92
ERR526016	Bacteria;Verrucomicrobiota;Verrucomicrobiotae;Verrucomicrobiotales;Akkermansiaceae;Akkermansia;Akkermansia muciniphila	Akkermansia muciniphila	89564/90774(98.67%)	92/92
ERR526020	Bacteria;Verrucomicrobiota;Verrucomicrobiotae;Verrucomicrobiotales;Akkermansiaceae;Akkermansia;Akkermansia muciniphila	Akkermansia muciniphila	87624/90774(96.53%)	92/92
ERR526024	Bacteria;Verrucomicrobiota;Verrucomicrobiotae;Verrucomicrobiotales;Akkermansiaceae;Akkermansia;Akkermansia massiliensis	Akkermansia massiliensis	49302/90075(54.73%)	86/92
ERR526027	Bacteria;Verrucomicrobiota;Verrucomicrobiotae;Verrucomicrobiotales;Akkermansiaceae;Akkermansia;Akkermansia muciniphila	Akkermansia muciniphila	49319/90774(54.33%)	85/92
ERR526032	Bacteria;Verrucomicrobiota;Verrucomicrobiotae;Verrucomicrobiotales;Akkermansiaceae;Akkermansia;Akkermansia muciniphila	Akkermansia muciniphila	58582/90774(64.54%)	90/92
ERR526033	Bacteria;Verrucomicrobiota;Verrucomicrobiotae;Verrucomicrobiotales;Akkermansiaceae;Akkermansia;Akkermansia massiliensis	Akkermansia massiliensis	67876/90075(75.35%)	89/92
ERR526035	Bacteria;Verrucomicrobiota;Opitutae;Puniceicoccales;f__CAG-312;g__Merdousia;g__Merdousia MSSCI00191162_s	g__Merdousia MSSCI00191162_s	47401/86952(54.51%)	89/90
ERR526035	Bacteria;Verrucomicrobiota;Verrucomicrobiotae;Verrucomicrobiotales;Akkermansiaceae;Akkermansia;Akkermansia massiliensis	Akkermansia massiliensis	83451/90075(92.65%)	91/92
ERR526036	Bacteria;Verrucomicrobiota;Verrucomicrobiotae;Verrucomicrobiotales;Akkermansiaceae;Akkermansia;Akkermansia KQ968618_s	Akkermansia KQ968618_s	78276/90225(86.76%)	92/92
ERR526036	Bacteria;Verrucomicrobiota;Verrucomicrobiotae;Verrucomicrobiotales;Akkermansiaceae;Akkermansia;Akkermansia VVNA_s	Akkermansia VVNA_s	48708/90129(54.04%)	88/92
ERR526039	Bacteria;Verrucomicrobiota;Verrucomicrobiotae;Verrucomicrobiotales;Akkermansiaceae;Akkermansia;Akkermansia KQ968618_s	Akkermansia KQ968618_s	85008/90225(94.22%)	92/92
ERR526039	Bacteria;Verrucomicrobiota;Verrucomicrobiotae;Verrucomicrobiotales;Akkermansiaceae;Akkermansia;Akkermansia VVNA_s	Akkermansia VVNA_s	61610/90129(68.36%)	89/92
ERR526040	Bacteria;Verrucomicrobiota;Verrucomicrobiotae;Verrucomicrobiotales;Akkermansiaceae;Akkermansia;Akkermansia massiliensis	Akkermansia massiliensis	86191/90075(95.69%)	92/92
ERR526040	Bacteria;Verrucomicrobiota;Verrucomicrobiotae;Verrucomicrobiotales;Akkermansiaceae;Akkermansia;Akkermansia PJKB_s	Akkermansia PJKB_s	28863/89976(32.08%)	74/92
ERR526043	Bacteria;Verrucomicrobiota;Verrucomicrobiotae;Verrucomicrobiotales;Akkermansiaceae;Akkermansia;Akkermansia massiliensis	Akkermansia massiliensis	52267/90075(58.03%)	89/92
ERR526047	Bacteria;Verrucomicrobiota;Verrucomicrobiotae;Verrucomicrobiotales;Akkermansiaceae;Akkermansia;Akkermansia muciniphila	Akkermansia muciniphila	89284/90774(98.36%)	92/92
ERR526050	Bacteria;Verrucomicrobiota;Verrucomicrobiotae;Verrucomicrobiotales;Akkermansiaceae;Akkermansia;Akkermansia muciniphila	Akkermansia muciniphila	69797/90774(76.89%)	92/92
ERR526051	Bacteria;Verrucomicrobiota;Verrucomicrobiotae;Verrucomicrobiotales;Akkermansiaceae;Akkermansia;Akkermansia muciniphila	Akkermansia muciniphila	88738/90774(97.76%)	92/92
ERR526052	Bacteria;Verrucomicrobiota;Verrucomicrobiotae;Verrucomicrobiotales;Akkermansiaceae;Akkermansia;Akkermansia KQ968618_s	Akkermansia KQ968618_s	59765/90225(66.24%)	92/92
ERR526052	Bacteria;Verrucomicrobiota;Verrucomicrobiotae;Verrucomicrobiotales;Akkermansiaceae;Akkermansia;Akkermansia VVNA_s	Akkermansia VVNA_s	32860/90129(36.46%)	78/92
ERR526055	Bacteria;Verrucomicrobiota;Opitutae;Puniceicoccales;f__CAG-312;g__Merdousia;g__Merdousia MSSCI00297590_s	g__Merdousia MSSCI00297590_s	80659/86742(92.99%)	90/90
ERR526055	Bacteria;Verrucomicrobiota;Verrucomicrobiotae;Verrucomicrobiotales;Akkermansiaceae;Akkermansia;Akkermansia KQ968618_s	Akkermansia KQ968618_s	69031/90225(76.51%)	92/92
ERR526055	Bacteria;Verrucomicrobiota;Verrucomicrobiotae;Verrucomicrobiotales;Akkermansiaceae;Akkermansia;Akkermansia VVNA_s	Akkermansia VVNA_s	39818/90129(44.18%)	83/92
ERR526067	Bacteria;Verrucomicrobiota;Verrucomicrobiotae;Verrucomicrobiotales;Akkermansiaceae;Akkermansia;Akkermansia muciniphila	Akkermansia muciniphila	88373/90774(97.35%)	92/92
ERR526070	Bacteria;Verrucomicrobiota;Verrucomicrobiotae;Verrucomicrobiotales;Akkermansiaceae;Akkermansia;Akkermansia massiliensis	Akkermansia massiliensis	73206/90075(81.27%)	92/92
ERR526073	Bacteria;Verrucomicrobiota;Opitutae;Puniceicoccales;f__CAG-312;g__Merdousia;g__Merdousia MSSCM00784928_s	g__Merdousia MSSCM00784928_s	61136/88251(69.28%)	90/90
ERR526073	Bacteria;Verrucomicrobiota;Verrucomicrobiotae;Verrucomicrobiotales;Akkermansiaceae;Akkermansia;Akkermansia massiliensis	Akkermansia massiliensis	86451/90075(95.98%)	92/92
ERR526075	Bacteria;Verrucomicrobiota;Verrucomicrobiotae;Verrucomicrobiotales;Akkermansiaceae;Akkermansia;Akkermansia muciniphila	Akkermansia muciniphila	89332/90774(98.41%)	92/92
ERR526079	Bacteria;Verrucomicrobiota;Verrucomicrobiotae;Verrucomicrobiotales;Akkermansiaceae;Akkermansia;Akkermansia muciniphila	Akkermansia muciniphila	88290/90774(97.26%)	92/92
ERR526083	Bacteria;Verrucomicrobiota;Verrucomicrobiotae;Verrucomicrobiotales;Akkermansiaceae;Akkermansia;Akkermansia muciniphila	Akkermansia muciniphila	89035/90774(98.08%)	92/92
ERR7339373	Bacteria;Verrucomicrobiota;Verrucomicrobiotae;Verrucomicrobiotales;Akkermansiaceae;Akkermansia;Akkermansia massiliensis	Akkermansia massiliensis	89014/90075(98.82%)	92/92
ERR7339374	Bacteria;Verrucomicrobiota;Verrucomicrobiotae;Verrucomicrobiotales;Akkermansiaceae;Akkermansia;Akkermansia massiliensis	Akkermansia massiliensis	89758/90075(99.65%)	92/92
ERR7339384	Bacteria;Verrucomicrobiota;Opitutae;Puniceicoccales;f__CAG-312;g__Merdousia;g__Merdousia MSSCM00784928_s	g__Merdousia MSSCM00784928_s	84336/88251(95.56%)	90/90
ERR7339384	Bacteria;Verrucomicrobiota;Verrucomicrobiotae;Verrucomicrobiotales;Akkermansiaceae;Akkermansia;Akkermansia muciniphila	Akkermansia muciniphila	89703/90774(98.82%)	92/92
ERR7339389	Bacteria;Verrucomicrobiota;Verrucomicrobiotae;Verrucomicrobiotales;Akkermansiaceae;Akkermansia;Akkermansia massiliensis	Akkermansia massiliensis	85824/90075(95.28%)	92/92
ERR7339390	Bacteria;Verrucomicrobiota;Verrucomicrobiotae;Verrucomicrobiotales;Akkermansiaceae;Akkermansia;Akkermansia massiliensis	Akkermansia massiliensis	89958/90075(99.87%)	92/92
ERR7339621	Bacteria;Verrucomicrobiota;Verrucomicrobiotae;Verrucomicrobiotales;Akkermansiaceae;Akkermansia;Akkermansia muciniphila	Akkermansia muciniphila	89337/90774(98.42%)	92/92
ERR7339679	Bacteria;Verrucomicrobiota;Verrucomicrobiotae;Verrucomicrobiotales;Akkermansiaceae;Akkermansia;Akkermansia massiliensis	Akkermansia massiliensis	88802/90075(98.59%)	92/92
ERR7339692	Bacteria;Verrucomicrobiota;Verrucomicrobiotae;Verrucomicrobiotales;Akkermansiaceae;Akkermansia;Akkermansia muciniphila	Akkermansia muciniphila	89687/90774(98.8%)	92/92
ERR7339884	Bacteria;Verrucomicrobiota;Verrucomicrobiotae;Verrucomicrobiotales;Akkermansiaceae;Akkermansia;Akkermansia muciniphila	Akkermansia muciniphila	89869/90774(99%)	92/92
ERR7339947	Bacteria;Verrucomicrobiota;Verrucomicrobiotae;Verrucomicrobiotales;Akkermansiaceae;Akkermansia;Akkermansia muciniphila	Akkermansia muciniphila	90572/90774(99.78%)	92/92
ERR7340049	Bacteria;Verrucomicrobiota;Verrucomicrobiotae;Verrucomicrobiotales;Akkermansiaceae;Akkermansia;Akkermansia muciniphila	Akkermansia muciniphila	90409/90774(99.6%)	92/92
ERR7341118	Bacteria;Verrucomicrobiota;Verrucomicrobiotae;Verrucomicrobiotales;Akkermansiaceae;Akkermansia;Akkermansia muciniphila	Akkermansia muciniphila	90203/90774(99.37%)	92/92
ERR7341121	Bacteria;Verrucomicrobiota;Verrucomicrobiotae;Verrucomicrobiotales;Akkermansiaceae;Akkermansia;Akkermansia muciniphila	Akkermansia muciniphila	61725/90774(68%)	91/92
ERR7341123	Bacteria;Verrucomicrobiota;Verrucomicrobiotae;Verrucomicrobiotales;Akkermansiaceae;Akkermansia;Akkermansia massiliensis	Akkermansia massiliensis	88771/90075(98.55%)	92/92
ERR7341255	Bacteria;Verrucomicrobiota;Verrucomicrobiotae;Verrucomicrobiotales;Akkermansiaceae;Akkermansia;Akkermansia massiliensis	Akkermansia massiliensis	81988/90075(91.02%)	89/92
ERR7341255	Bacteria;Verrucomicrobiota;Verrucomicrobiotae;Verrucomicrobiotales;Akkermansiaceae;Akkermansia;Akkermansia muciniphila	Akkermansia muciniphila	37028/90774(40.79%)	74/92
ERR7342375	Bacteria;Verrucomicrobiota;Verrucomicrobiotae;Verrucomicrobiotales;Akkermansiaceae;Akkermansia;Akkermansia massiliensis	Akkermansia massiliensis	84509/90075(93.82%)	92/92
ERR7342378	Bacteria;Verrucomicrobiota;Verrucomicrobiotae;Verrucomicrobiotales;Akkermansiaceae;Akkermansia;Akkermansia muciniphila	Akkermansia muciniphila	89638/90774(98.75%)	92/92
ERR7342393	Bacteria;Verrucomicrobiota;Verrucomicrobiotae;Verrucomicrobiotales;Akkermansiaceae;Akkermansia;Akkermansia muciniphila	Akkermansia muciniphila	89143/90774(98.2%)	92/92
ERR7342394	Bacteria;Verrucomicrobiota;Verrucomicrobiotae;Verrucomicrobiotales;Akkermansiaceae;Akkermansia;Akkermansia massiliensis	Akkermansia massiliensis	86310/90075(95.82%)	92/92
ERR7342394	Bacteria;Verrucomicrobiota;Verrucomicrobiotae;Verrucomicrobiotales;Akkermansiaceae;Akkermansia;Akkermansia PJKB_s	Akkermansia PJKB_s	26219/89976(29.14%)	72/92
ERR7342426	Bacteria;Verrucomicrobiota;Verrucomicrobiotae;Verrucomicrobiotales;Akkermansiaceae;Akkermansia;Akkermansia muciniphila	Akkermansia muciniphila	89129/90774(98.19%)	92/92
ERR7342429	Bacteria;Verrucomicrobiota;Verrucomicrobiotae;Verrucomicrobiotales;Akkermansiaceae;Akkermansia;Akkermansia muciniphila	Akkermansia muciniphila	89821/90774(98.95%)	92/92
ERR7342448	Bacteria;Verrucomicrobiota;Verrucomicrobiotae;Verrucomicrobiotales;Akkermansiaceae;Akkermansia;Akkermansia muciniphila	Akkermansia muciniphila	88925/90774(97.96%)	92/92
ERR7342551	Bacteria;Verrucomicrobiota;Verrucomicrobiotae;Verrucomicrobiotales;Akkermansiaceae;Akkermansia;Akkermansia massiliensis	Akkermansia massiliensis	84193/90075(93.47%)	92/92
ERR7343175	Bacteria;Verrucomicrobiota;Verrucomicrobiotae;Verrucomicrobiotales;Akkermansiaceae;Akkermansia;Akkermansia muciniphila	Akkermansia muciniphila	30134/90774(33.2%)	71/92
ERR7349453	Bacteria;Verrucomicrobiota;Opitutae;Puniceicoccales;f__CAG-312;g__Merdousia;g__Merdousia MSSCI00191236_s	g__Merdousia MSSCI00191236_s	58315/83430(69.9%)	83/84
ERR7350757	Bacteria;Verrucomicrobiota;Verrucomicrobiotae;Verrucomicrobiotales;Akkermansiaceae;Akkermansia;Akkermansia muciniphila	Akkermansia muciniphila	87490/90774(96.38%)	92/92
ERR7356464	Bacteria;Verrucomicrobiota;Opitutae;Puniceicoccales;f__CAG-312;g__Merdousia;g__Merdousia MSSCI00191236_s	g__Merdousia MSSCI00191236_s	73969/83430(88.66%)	83/84
ERR7360505	Bacteria;Verrucomicrobiota;Verrucomicrobiotae;Verrucomicrobiotales;Akkermansiaceae;Akkermansia;Akkermansia muciniphila	Akkermansia muciniphila	89791/90774(98.92%)	92/92
ERR7360999	Bacteria;Verrucomicrobiota;Opitutae;Puniceicoccales;f__CAG-312;g__Merdousia;g__Merdousia MSSCI00191236_s	g__Merdousia MSSCI00191236_s	83322/83430(99.87%)	84/84
ERR7360999	Bacteria;Verrucomicrobiota;Opitutae;Puniceicoccales;f__CAG-312;g__Merdousia;g__Merdousia MSSCI00297590_s	g__Merdousia MSSCI00297590_s	66045/86742(76.14%)	88/90
ERR7360999	Bacteria;Verrucomicrobiota;Opitutae;Puniceicoccales;f__CAG-312;g__Merdousia;g__Merdousia MSSCM01005828_s	g__Merdousia MSSCM01005828_s	34406/62103(55.4%)	51/56
ERR7361287	Bacteria;Verrucomicrobiota;Opitutae;Puniceicoccales;f__CAG-312;g__Merdousia;g__Merdousia MSSCM00850442_s	g__Merdousia MSSCM00850442_s	24914/86730(28.73%)	59/89
ERR7361715	Bacteria;Verrucomicrobiota;Opitutae;Puniceicoccales;f__CAG-312;g__Merdousia;g__Merdousia MSSCM00850442_s	g__Merdousia MSSCM00850442_s	72024/86730(83.04%)	87/89
ERR7361715	Bacteria;Verrucomicrobiota;Verrucomicrobiotae;Verrucomicrobiotales;Akkermansiaceae;Akkermansia;Akkermansia muciniphila	Akkermansia muciniphila	89946/90774(99.09%)	92/92
ERR7362657	Bacteria;Verrucomicrobiota;Opitutae;Puniceicoccales;f__CAG-312;g__Merdousia;g__Merdousia MSSCI00191236_s	g__Merdousia MSSCI00191236_s	26384/83430(31.62%)	69/84
ERR7362657	Bacteria;Verrucomicrobiota;Opitutae;Puniceicoccales;f__CAG-312;g__Merdousia;g__Merdousia MSSCM00599252_s	g__Merdousia MSSCM00599252_s	87766/87984(99.75%)	91/91
ERR7362657	Bacteria;Verrucomicrobiota;Verrucomicrobiotae;Verrucomicrobiotales;Akkermansiaceae;Akkermansia;Akkermansia massiliensis	Akkermansia massiliensis	29629/90075(32.89%)	78/92
ERR7362657	Bacteria;Verrucomicrobiota;Verrucomicrobiotae;Verrucomicrobiotales;Akkermansiaceae;Akkermansia;Akkermansia PJKB_s	Akkermansia PJKB_s	75726/89976(84.16%)	92/92
ERR7363006	Bacteria;Verrucomicrobiota;Opitutae;Puniceicoccales;f__CAG-312;g__QALA01;g__QALA01 MSSCM00616583_s	g__QALA01 MSSCM00616583_s	59422/71061(83.62%)	77/78
ERR7363149	Bacteria;Verrucomicrobiota;Opitutae;Puniceicoccales;f__CAG-312;g__Merdousia;g__Merdousia MSSCM00599252_s	g__Merdousia MSSCM00599252_s	39497/87984(44.89%)	80/91
ERR7363238	Bacteria;Verrucomicrobiota;Verrucomicrobiotae;Verrucomicrobiotales;Akkermansiaceae;Akkermansia;Akkermansia muciniphila	Akkermansia muciniphila	24065/90774(26.51%)	73/92
ERR7364829	Bacteria;Verrucomicrobiota;Opitutae;Puniceicoccales;f__CAG-312;g__Merdousia;g__Merdousia MSSCM01005828_s	g__Merdousia MSSCM01005828_s	18223/62103(29.34%)	42/56
ERR7365053	Bacteria;Verrucomicrobiota;Verrucomicrobiotae;Verrucomicrobiotales;Akkermansiaceae;Akkermansia;Akkermansia muciniphila	Akkermansia muciniphila	87674/90774(96.58%)	92/92
ERR7365055	Bacteria;Verrucomicrobiota;Opitutae;Puniceicoccales;f__CAG-312;g__Merdousia;g__Merdousia MSSCM01005828_s	g__Merdousia MSSCM01005828_s	28449/62103(45.81%)	48/56
ERR7365055	Bacteria;Verrucomicrobiota;Verrucomicrobiotae;Verrucomicrobiotales;Akkermansiaceae;Akkermansia;Akkermansia muciniphila	Akkermansia muciniphila	89868/90774(99%)	92/92
ERR7365095	Bacteria;Verrucomicrobiota;Verrucomicrobiotae;Verrucomicrobiotales;Akkermansiaceae;Akkermansia;Akkermansia muciniphila	Akkermansia muciniphila	64201/90774(70.73%)	92/92
ERR7365096	Bacteria;Verrucomicrobiota;Opitutae;Puniceicoccales;f__CAG-312;g__Merdousia;g__Merdousia MSSCM01005828_s	g__Merdousia MSSCM01005828_s	49260/62103(79.32%)	55/56
ERR7365100	Bacteria;Verrucomicrobiota;Opitutae;Puniceicoccales;f__CAG-312;g__Merdousia;g__Merdousia MSSCI00191236_s	g__Merdousia MSSCI00191236_s	73126/83430(87.65%)	84/84
ERR7365100	Bacteria;Verrucomicrobiota;Opitutae;Puniceicoccales;f__CAG-312;g__Merdousia;g__Merdousia MSSCM01005828_s	g__Merdousia MSSCM01005828_s	60816/62103(97.93%)	56/56
ERR7365104	Bacteria;Verrucomicrobiota;Opitutae;Puniceicoccales;f__CAG-312;g__Merdousia;g__Merdousia MSSCM00599252_s	g__Merdousia MSSCM00599252_s	70961/87984(80.65%)	90/91
ERR7365104	Bacteria;Verrucomicrobiota;Verrucomicrobiotae;Verrucomicrobiotales;Akkermansiaceae;Akkermansia;Akkermansia muciniphila	Akkermansia muciniphila	64255/90774(70.79%)	91/92
ERR7365105	Bacteria;Verrucomicrobiota;Opitutae;Puniceicoccales;f__CAG-312;g__Merdousia;g__Merdousia MSSCM01005828_s	g__Merdousia MSSCM01005828_s	59468/62103(95.76%)	56/56
ERR7365105	Bacteria;Verrucomicrobiota;Verrucomicrobiotae;Verrucomicrobiotales;Akkermansiaceae;Akkermansia;Akkermansia muciniphila	Akkermansia muciniphila	44863/90774(49.42%)	84/92
ERR7365108	Bacteria;Verrucomicrobiota;Verrucomicrobiotae;Verrucomicrobiotales;Akkermansiaceae;Akkermansia;Akkermansia muciniphila	Akkermansia muciniphila	88982/90774(98.03%)	92/92
ERR7365109	Bacteria;Verrucomicrobiota;Verrucomicrobiotae;Verrucomicrobiotales;Akkermansiaceae;Akkermansia;Akkermansia muciniphila	Akkermansia muciniphila	78086/90774(86.02%)	92/92
ERR7365115	Bacteria;Verrucomicrobiota;Verrucomicrobiotae;Verrucomicrobiotales;Akkermansiaceae;Akkermansia;Akkermansia massiliensis	Akkermansia massiliensis	58112/90075(64.52%)	90/92
ERR7365115	Bacteria;Verrucomicrobiota;Verrucomicrobiotae;Verrucomicrobiotales;Akkermansiaceae;Akkermansia;Akkermansia PJKB_s	Akkermansia PJKB_s	88411/89976(98.26%)	92/92
ERR7365118	Bacteria;Verrucomicrobiota;Verrucomicrobiotae;Verrucomicrobiotales;Akkermansiaceae;Akkermansia;Akkermansia muciniphila	Akkermansia muciniphila	71547/90774(78.82%)	92/92
ERR7365122	Bacteria;Verrucomicrobiota;Opitutae;Puniceicoccales;f__CAG-312;g__Merdousia;g__Merdousia MSSCM00599252_s	g__Merdousia MSSCM00599252_s	25993/87984(29.54%)	78/91
ERR7365122	Bacteria;Verrucomicrobiota;Opitutae;Puniceicoccales;f__CAG-312;g__Merdousia;g__Merdousia MSSCM01005828_s	g__Merdousia MSSCM01005828_s	59795/62103(96.28%)	56/56
ERR7365124	Bacteria;Verrucomicrobiota;Opitutae;Puniceicoccales;f__CAG-312;g__Merdousia;g__Merdousia MSSCM00599252_s	g__Merdousia MSSCM00599252_s	87613/87984(99.58%)	91/91
ERR7365128	Bacteria;Verrucomicrobiota;Verrucomicrobiotae;Verrucomicrobiotales;Akkermansiaceae;Akkermansia;Akkermansia muciniphila	Akkermansia muciniphila	89166/90774(98.23%)	92/92
ERR7365131	Bacteria;Verrucomicrobiota;Opitutae;Puniceicoccales;f__CAG-312;g__Merdousia;g__Merdousia MSSCI00191236_s	g__Merdousia MSSCI00191236_s	34372/83430(41.2%)	72/84
ERR7365131	Bacteria;Verrucomicrobiota;Opitutae;Puniceicoccales;f__CAG-312;g__Merdousia;g__Merdousia MSSCM00599252_s	g__Merdousia MSSCM00599252_s	54123/87984(61.51%)	88/91
ERR7365131	Bacteria;Verrucomicrobiota;Opitutae;Puniceicoccales;f__CAG-312;g__Merdousia;g__Merdousia MSSCM01005828_s	g__Merdousia MSSCM01005828_s	56382/62103(90.79%)	56/56
ERR7365134	Bacteria;Verrucomicrobiota;Verrucomicrobiotae;Verrucomicrobiotales;Akkermansiaceae;Akkermansia;Akkermansia muciniphila	Akkermansia muciniphila	70952/90774(78.16%)	92/92
ERR7365135	Bacteria;Verrucomicrobiota;Opitutae;Puniceicoccales;f__CAG-312;g__Merdousia;g__Merdousia MSSCI00191236_s	g__Merdousia MSSCI00191236_s	81965/83430(98.24%)	84/84
ERR7365135	Bacteria;Verrucomicrobiota;Verrucomicrobiotae;Verrucomicrobiotales;Akkermansiaceae;Akkermansia;Akkermansia muciniphila	Akkermansia muciniphila	80705/90774(88.91%)	92/92
ERR7365136	Bacteria;Verrucomicrobiota;Verrucomicrobiotae;Verrucomicrobiotales;Akkermansiaceae;Akkermansia;Akkermansia massiliensis	Akkermansia massiliensis	34307/90075(38.09%)	77/92
ERR7365136	Bacteria;Verrucomicrobiota;Verrucomicrobiotae;Verrucomicrobiotales;Akkermansiaceae;Akkermansia;Akkermansia PJKB_s	Akkermansia PJKB_s	81904/89976(91.03%)	92/92
ERR7365137	Bacteria;Verrucomicrobiota;Verrucomicrobiotae;Verrucomicrobiotales;Akkermansiaceae;Akkermansia;Akkermansia MSSCI00191248_s	Akkermansia MSSCI00191248_s	75821/82173(92.27%)	89/89
ERR7365148	Bacteria;Verrucomicrobiota;Verrucomicrobiotae;Verrucomicrobiotales;Akkermansiaceae;Akkermansia;Akkermansia muciniphila	Akkermansia muciniphila	86465/90774(95.25%)	92/92
ERR7365149	Bacteria;Verrucomicrobiota;Opitutae;Puniceicoccales;f__CAG-312;g__Merdousia;g__Merdousia MSSCM00571726_s	g__Merdousia MSSCM00571726_s	36160/87897(41.14%)	78/91
ERR7365149	Bacteria;Verrucomicrobiota;Opitutae;Puniceicoccales;f__CAG-312;g__Merdousia;g__Merdousia MSSCM01005828_s	g__Merdousia MSSCM01005828_s	51153/62103(82.37%)	56/56
ERR7365149	Bacteria;Verrucomicrobiota;Verrucomicrobiotae;Verrucomicrobiotales;Akkermansiaceae;Akkermansia;Akkermansia muciniphila	Akkermansia muciniphila	89852/90774(98.98%)	92/92
ERR7365200	Bacteria;Verrucomicrobiota;Opitutae;Puniceicoccales;f__CAG-312;g__Merdousia;g__Merdousia MSSCM01005828_s	g__Merdousia MSSCM01005828_s	37709/62103(60.72%)	53/56
ERR7365201	Bacteria;Verrucomicrobiota;Verrucomicrobiotae;Verrucomicrobiotales;Akkermansiaceae;Akkermansia;Akkermansia muciniphila	Akkermansia muciniphila	43379/90774(47.79%)	84/92
ERR7365204	Bacteria;Verrucomicrobiota;Verrucomicrobiotae;Verrucomicrobiotales;Akkermansiaceae;Akkermansia;Akkermansia muciniphila	Akkermansia muciniphila	88344/90774(97.32%)	92/92
ERR7365208	Bacteria;Verrucomicrobiota;Opitutae;Puniceicoccales;f__CAG-312;g__Merdousia;g__Merdousia MSSCM00599252_s	g__Merdousia MSSCM00599252_s	87912/87984(99.92%)	91/91
ERR7365615	Bacteria;Verrucomicrobiota;Opitutae;Puniceicoccales;f__CAG-312;g__Merdousia;g__Merdousia MSSCM00599252_s	g__Merdousia MSSCM00599252_s	24062/87984(27.35%)	68/91
ERR7365615	Bacteria;Verrucomicrobiota;Opitutae;Puniceicoccales;f__CAG-312;g__QALA01;g__QALA01 MSSCM00616583_s	g__QALA01 MSSCM00616583_s	28096/71061(39.54%)	65/78
ERR7365615	Bacteria;Verrucomicrobiota;Verrucomicrobiotae;Verrucomicrobiotales;Akkermansiaceae;Akkermansia;Akkermansia muciniphila	Akkermansia muciniphila	89050/90774(98.1%)	92/92
ERR7365716	Bacteria;Verrucomicrobiota;Verrucomicrobiotae;Verrucomicrobiotales;Akkermansiaceae;Akkermansia;Akkermansia muciniphila	Akkermansia muciniphila	48689/90774(53.64%)	79/92
ERR7365718	Bacteria;Verrucomicrobiota;Verrucomicrobiotae;Verrucomicrobiotales;Akkermansiaceae;Akkermansia;Akkermansia muciniphila	Akkermansia muciniphila	75689/90774(83.38%)	91/92
ERR7365727	Bacteria;Verrucomicrobiota;Verrucomicrobiotae;Verrucomicrobiotales;Akkermansiaceae;Akkermansia;Akkermansia muciniphila	Akkermansia muciniphila	81823/90774(90.14%)	92/92
ERR7365747	Bacteria;Verrucomicrobiota;Opitutae;Puniceicoccales;f__CAG-312;g__Merdousia;g__Merdousia MSSCM00599252_s	g__Merdousia MSSCM00599252_s	85890/87984(97.62%)	91/91
ERR7365772	Bacteria;Verrucomicrobiota;Verrucomicrobiotae;Verrucomicrobiotales;Akkermansiaceae;Akkermansia;Akkermansia muciniphila	Akkermansia muciniphila	23701/90774(26.11%)	57/92
ERR7365777	Bacteria;Verrucomicrobiota;Opitutae;Puniceicoccales;f__CAG-312;g__Merdousia;g__Merdousia MSSCM00850442_s	g__Merdousia MSSCM00850442_s	45727/86730(52.72%)	78/89
ERR7365800	Bacteria;Verrucomicrobiota;Verrucomicrobiotae;Verrucomicrobiotales;Akkermansiaceae;Akkermansia;Akkermansia muciniphila	Akkermansia muciniphila	37091/90774(40.86%)	75/92
ERR7365860	Bacteria;Verrucomicrobiota;Opitutae;Puniceicoccales;f__CAG-312;g__Merdousia;g__Merdousia MSSCM01005828_s	g__Merdousia MSSCM01005828_s	43831/62103(70.58%)	56/56
ERR7365864	Bacteria;Verrucomicrobiota;Verrucomicrobiotae;Verrucomicrobiotales;Akkermansiaceae;Akkermansia;Akkermansia PJKB_s	Akkermansia PJKB_s	62116/89976(69.04%)	92/92
ERR7365866	Bacteria;Verrucomicrobiota;Verrucomicrobiotae;Verrucomicrobiotales;Akkermansiaceae;Akkermansia;Akkermansia muciniphila	Akkermansia muciniphila	90208/90774(99.38%)	92/92
ERR7365871	Bacteria;Verrucomicrobiota;Verrucomicrobiotae;Verrucomicrobiotales;Akkermansiaceae;Akkermansia;Akkermansia muciniphila	Akkermansia muciniphila	38185/90774(42.07%)	76/92
ERR7366029	Bacteria;Verrucomicrobiota;Verrucomicrobiotae;Verrucomicrobiotales;Akkermansiaceae;Akkermansia;Akkermansia muciniphila	Akkermansia muciniphila	66836/90774(73.63%)	91/92
ERR7366035	Bacteria;Verrucomicrobiota;Opitutae;Puniceicoccales;f__CAG-312;g__Merdousia;g__Merdousia MSSCI00191236_s	g__Merdousia MSSCI00191236_s	51167/83430(61.33%)	71/84
ERR7366035	Bacteria;Verrucomicrobiota;Opitutae;Puniceicoccales;f__CAG-312;g__Merdousia;g__Merdousia MSSCM00850442_s	g__Merdousia MSSCM00850442_s	45017/86730(51.9%)	75/89
ERR7366040	Bacteria;Verrucomicrobiota;Opitutae;Puniceicoccales;f__CAG-312;g__Merdousia;g__Merdousia MSSCM01005828_s	g__Merdousia MSSCM01005828_s	39799/62103(64.09%)	54/56
ERR7366190	Bacteria;Verrucomicrobiota;Opitutae;Puniceicoccales;f__CAG-312;g__Merdousia;g__Merdousia MSSCI00297590_s	g__Merdousia MSSCI00297590_s	30813/86742(35.52%)	72/90
ERR7366205	Bacteria;Verrucomicrobiota;Verrucomicrobiotae;Verrucomicrobiotales;Akkermansiaceae;Akkermansia;Akkermansia muciniphila	Akkermansia muciniphila	30869/90774(34.01%)	73/92
ERR7366210	Bacteria;Verrucomicrobiota;Opitutae;Puniceicoccales;f__CAG-312;g__Merdousia;g__Merdousia MSSCM00599252_s	g__Merdousia MSSCM00599252_s	64935/87984(73.8%)	90/91
ERR7366212	Bacteria;Verrucomicrobiota;Verrucomicrobiotae;Verrucomicrobiotales;Akkermansiaceae;Akkermansia;Akkermansia muciniphila	Akkermansia muciniphila	41546/90774(45.77%)	81/92
ERR7366222	Bacteria;Verrucomicrobiota;Opitutae;Puniceicoccales;f__CAG-312;g__CAKUIA01;g__CAKUIA01 MSSCM00587046_s	g__CAKUIA01 MSSCM00587046_s	57174/87612(65.26%)	88/91
ERR7366222	Bacteria;Verrucomicrobiota;Opitutae;Puniceicoccales;f__CAG-312;g__Merdousia;g__Merdousia MSSCM01005828_s	g__Merdousia MSSCM01005828_s	43467/62103(69.99%)	55/56
ERR7366233	Bacteria;Verrucomicrobiota;Verrucomicrobiotae;Verrucomicrobiotales;Akkermansiaceae;Akkermansia;Akkermansia massiliensis	Akkermansia massiliensis	44653/90075(49.57%)	81/92
ERR7366233	Bacteria;Verrucomicrobiota;Verrucomicrobiotae;Verrucomicrobiotales;Akkermansiaceae;Akkermansia;Akkermansia PJKB_s	Akkermansia PJKB_s	88487/89976(98.35%)	92/92
ERR7366234	Bacteria;Verrucomicrobiota;Opitutae;Puniceicoccales;f__CAG-312;g__Merdousia;g__Merdousia MSSCM00599252_s	g__Merdousia MSSCM00599252_s	24591/87984(27.95%)	59/91
ERR7366236	Bacteria;Verrucomicrobiota;Opitutae;Puniceicoccales;f__CAG-312;g__Merdousia;g__Merdousia MSSCI00297590_s	g__Merdousia MSSCI00297590_s	25828/86742(29.78%)	64/90
ERR7366236	Bacteria;Verrucomicrobiota;Opitutae;Puniceicoccales;f__CAG-312;g__Merdousia;g__Merdousia MSSCM00599252_s	g__Merdousia MSSCM00599252_s	39698/87984(45.12%)	77/91
ERR7366236	Bacteria;Verrucomicrobiota;Opitutae;Puniceicoccales;f__CAG-312;g__Merdousia;g__Merdousia MSSCM00850442_s	g__Merdousia MSSCM00850442_s	23418/86730(27%)	53/89
ERR7366242	Bacteria;Verrucomicrobiota;Opitutae;Puniceicoccales;f__CAG-312;g__Merdousia;g__Merdousia MSSCM00850442_s	g__Merdousia MSSCM00850442_s	21989/86730(25.35%)	40/89
ERR7366242	Bacteria;Verrucomicrobiota;Opitutae;Puniceicoccales;f__CAG-312;g__Merdousia;g__Merdousia MSSCM01005828_s	g__Merdousia MSSCM01005828_s	61658/62103(99.28%)	56/56
ERR7366247	Bacteria;Verrucomicrobiota;Opitutae;Puniceicoccales;f__CAG-312;g__Merdousia;g__Merdousia MSSCI00191162_s	g__Merdousia MSSCI00191162_s	86951/86952(100%)	90/90
ERR7366247	Bacteria;Verrucomicrobiota;Opitutae;Puniceicoccales;f__CAG-312;g__Merdousia;g__Merdousia MSSCM01005828_s	g__Merdousia MSSCM01005828_s	33829/62103(54.47%)	51/56
ERR7366248	Bacteria;Verrucomicrobiota;Opitutae;Puniceicoccales;f__CAG-312;g__Merdousia;g__Merdousia MSSCI00191236_s	g__Merdousia MSSCI00191236_s	59826/83430(71.71%)	77/84
ERR7366248	Bacteria;Verrucomicrobiota;Opitutae;Puniceicoccales;f__CAG-312;g__Merdousia;g__Merdousia MSSCM01005828_s	g__Merdousia MSSCM01005828_s	31026/62103(49.96%)	52/56
ERR7366261	Bacteria;Verrucomicrobiota;Opitutae;Puniceicoccales;f__CAG-312;g__Merdousia;g__Merdousia MSSCI00191236_s	g__Merdousia MSSCI00191236_s	83217/83430(99.74%)	84/84
ERR7366263	Bacteria;Verrucomicrobiota;Opitutae;Puniceicoccales;f__CAG-312;g__Merdousia;g__Merdousia MSSCI00191236_s	g__Merdousia MSSCI00191236_s	31111/83430(37.29%)	64/84
ERR7366263	Bacteria;Verrucomicrobiota;Opitutae;Puniceicoccales;f__CAG-312;g__Merdousia;g__Merdousia MSSCM00571726_s	g__Merdousia MSSCM00571726_s	82440/87897(93.79%)	91/91
ERR7366263	Bacteria;Verrucomicrobiota;Opitutae;Puniceicoccales;f__CAG-312;g__Merdousia;g__Merdousia MSSCM01005828_s	g__Merdousia MSSCM01005828_s	37385/62103(60.2%)	52/56
ERR7366263	Bacteria;Verrucomicrobiota;Verrucomicrobiotae;Verrucomicrobiotales;Akkermansiaceae;Akkermansia;Akkermansia muciniphila	Akkermansia muciniphila	72370/90774(79.73%)	91/92
ERR7366278	Bacteria;Verrucomicrobiota;Opitutae;Puniceicoccales;f__CAG-312;g__Merdousia;g__Merdousia MSSCM00599252_s	g__Merdousia MSSCM00599252_s	80909/87984(91.96%)	90/91
ERR7366278	Bacteria;Verrucomicrobiota;Verrucomicrobiotae;Verrucomicrobiotales;Akkermansiaceae;Akkermansia;Akkermansia muciniphila	Akkermansia muciniphila	33193/90774(36.57%)	66/92
ERR7366280	Bacteria;Verrucomicrobiota;Opitutae;Puniceicoccales;f__CAG-312;g__Merdousia;g__Merdousia MSSCM00599252_s	g__Merdousia MSSCM00599252_s	75544/87984(85.86%)	91/91
ERR7366281	Bacteria;Verrucomicrobiota;Verrucomicrobiotae;Verrucomicrobiotales;Akkermansiaceae;Akkermansia;Akkermansia muciniphila	Akkermansia muciniphila	89154/90774(98.22%)	92/92
ERR7366307	Bacteria;Verrucomicrobiota;Opitutae;Puniceicoccales;f__CAG-312;g__Merdousia;g__Merdousia MSSCM00599252_s	g__Merdousia MSSCM00599252_s	56281/87984(63.97%)	86/91
ERR7366314	Bacteria;Verrucomicrobiota;Opitutae;Puniceicoccales;f__CAG-312;g__CAKUIA01;g__CAKUIA01 MSSCM00587046_s	g__CAKUIA01 MSSCM00587046_s	68284/87612(77.94%)	89/91
ERR7366315	Bacteria;Verrucomicrobiota;Opitutae;Puniceicoccales;f__CAG-312;g__Merdousia;g__Merdousia MSSCM00599252_s	g__Merdousia MSSCM00599252_s	37471/87984(42.59%)	78/91
ERR7366322	Bacteria;Verrucomicrobiota;Opitutae;Puniceicoccales;f__CAG-312;g__Merdousia;g__Merdousia MSSCM00599252_s	g__Merdousia MSSCM00599252_s	62791/87984(71.37%)	88/91
ERR7366356	Bacteria;Verrucomicrobiota;Opitutae;Puniceicoccales;f__CAG-312;g__Merdousia;g__Merdousia MSSCM00599252_s	g__Merdousia MSSCM00599252_s	53487/87984(60.79%)	83/91
ERR7366362	Bacteria;Verrucomicrobiota;Opitutae;Puniceicoccales;f__CAG-312;g__Merdousia;g__Merdousia MSSCM00599252_s	g__Merdousia MSSCM00599252_s	87984/87984(100%)	91/91
ERR7366366	Bacteria;Verrucomicrobiota;Verrucomicrobiotae;Verrucomicrobiotales;Akkermansiaceae;Akkermansia;Akkermansia muciniphila	Akkermansia muciniphila	87846/90774(96.77%)	92/92
ERR7366367	Bacteria;Verrucomicrobiota;Opitutae;Puniceicoccales;f__CAG-312;g__Merdousia;g__Merdousia MSSCM00571726_s	g__Merdousia MSSCM00571726_s	52595/87897(59.84%)	82/91
ERR7366367	Bacteria;Verrucomicrobiota;Opitutae;Puniceicoccales;f__CAG-312;g__Merdousia;g__Merdousia MSSCM01005828_s	g__Merdousia MSSCM01005828_s	23719/62103(38.19%)	43/56
ERR7366368	Bacteria;Verrucomicrobiota;Opitutae;Puniceicoccales;f__CAG-312;g__Merdousia;g__Merdousia MSSCM00571726_s	g__Merdousia MSSCM00571726_s	48303/87897(54.95%)	79/91
ERR7366368	Bacteria;Verrucomicrobiota;Opitutae;Puniceicoccales;f__CAG-312;g__Merdousia;g__Merdousia MSSCM01005828_s	g__Merdousia MSSCM01005828_s	27837/62103(44.82%)	46/56
ERR7366388	Bacteria;Verrucomicrobiota;Opitutae;Puniceicoccales;f__CAG-312;g__Merdousia;g__Merdousia MSSCM00599252_s	g__Merdousia MSSCM00599252_s	32922/87984(37.42%)	72/91
ERR7366399	Bacteria;Verrucomicrobiota;Verrucomicrobiotae;Verrucomicrobiotales;Akkermansiaceae;Akkermansia;Akkermansia muciniphila	Akkermansia muciniphila	35158/90774(38.73%)	73/92
ERR7366405	Bacteria;Verrucomicrobiota;Opitutae;Puniceicoccales;f__CAG-312;g__Merdousia;g__Merdousia MSSCI00191236_s	g__Merdousia MSSCI00191236_s	44946/83430(53.87%)	77/84
ERR7366433	Bacteria;Verrucomicrobiota;Opitutae;Puniceicoccales;f__CAG-312;g__Merdousia;g__Merdousia MSSCI00191236_s	g__Merdousia MSSCI00191236_s	46124/83430(55.28%)	72/84
ERR7366433	Bacteria;Verrucomicrobiota;Opitutae;Puniceicoccales;f__CAG-312;g__Merdousia;g__Merdousia MSSCM01005828_s	g__Merdousia MSSCM01005828_s	33501/62103(53.94%)	55/56
ERR7366433	Bacteria;Verrucomicrobiota;Verrucomicrobiotae;Verrucomicrobiotales;Akkermansiaceae;Akkermansia;Akkermansia muciniphila	Akkermansia muciniphila	89413/90774(98.5%)	92/92
ERR7366435	Bacteria;Verrucomicrobiota;Opitutae;Puniceicoccales;f__CAG-312;g__Merdousia;g__Merdousia MSSCM01005828_s	g__Merdousia MSSCM01005828_s	55555/62103(89.46%)	56/56
ERR7366460	Bacteria;Verrucomicrobiota;Opitutae;Puniceicoccales;f__CAG-312;g__Merdousia;g__Merdousia MSSCM00850442_s	g__Merdousia MSSCM00850442_s	23286/86730(26.85%)	45/89
ERR7366460	Bacteria;Verrucomicrobiota;Opitutae;Puniceicoccales;f__CAG-312;g__Merdousia;g__Merdousia MSSCM01005828_s	g__Merdousia MSSCM01005828_s	62102/62103(100%)	56/56
ERR7366460	Bacteria;Verrucomicrobiota;Verrucomicrobiotae;Verrucomicrobiotales;Akkermansiaceae;Akkermansia;Akkermansia muciniphila	Akkermansia muciniphila	45068/90774(49.65%)	84/92
ERR7366462	Bacteria;Verrucomicrobiota;Verrucomicrobiotae;Verrucomicrobiotales;Akkermansiaceae;Akkermansia;Akkermansia muciniphila	Akkermansia muciniphila	89792/90774(98.92%)	92/92
ERR7366469	Bacteria;Verrucomicrobiota;Verrucomicrobiotae;Verrucomicrobiotales;Akkermansiaceae;Akkermansia;Akkermansia muciniphila	Akkermansia muciniphila	89592/90774(98.7%)	92/92
ERR7366473	Bacteria;Verrucomicrobiota;Opitutae;Puniceicoccales;f__CAG-312;g__Merdousia;g__Merdousia MSSCM00599252_s	g__Merdousia MSSCM00599252_s	75582/87984(85.9%)	90/91
ERR7366473	Bacteria;Verrucomicrobiota;Verrucomicrobiotae;Verrucomicrobiotales;Akkermansiaceae;Akkermansia;Akkermansia muciniphila	Akkermansia muciniphila	89382/90774(98.47%)	92/92
ERR7366476	Bacteria;Verrucomicrobiota;Opitutae;Puniceicoccales;f__CAG-312;g__Merdousia;g__Merdousia MSSCM01005828_s	g__Merdousia MSSCM01005828_s	45944/62103(73.98%)	56/56
ERR7366479	Bacteria;Verrucomicrobiota;Opitutae;Puniceicoccales;f__CAG-312;g__Merdousia;g__Merdousia MSSCM00599252_s	g__Merdousia MSSCM00599252_s	87983/87984(100%)	91/91
ERR7366482	Bacteria;Verrucomicrobiota;Verrucomicrobiotae;Verrucomicrobiotales;Akkermansiaceae;Akkermansia;Akkermansia muciniphila	Akkermansia muciniphila	29253/90774(32.23%)	65/92
ERR7366483	Bacteria;Verrucomicrobiota;Verrucomicrobiotae;Verrucomicrobiotales;Akkermansiaceae;Akkermansia;Akkermansia muciniphila	Akkermansia muciniphila	89655/90774(98.77%)	92/92
ERR7366486	Bacteria;Verrucomicrobiota;Opitutae;Puniceicoccales;f__CAG-312;g__Merdousia;g__Merdousia MSSCM00850442_s	g__Merdousia MSSCM00850442_s	22743/86730(26.22%)	47/89
ERR7366486	Bacteria;Verrucomicrobiota;Opitutae;Puniceicoccales;f__CAG-312;g__Merdousia;g__Merdousia MSSCM01005828_s	g__Merdousia MSSCM01005828_s	61762/62103(99.45%)	56/56
ERR7366486	Bacteria;Verrucomicrobiota;Verrucomicrobiotae;Verrucomicrobiotales;Akkermansiaceae;Akkermansia;Akkermansia muciniphila	Akkermansia muciniphila	89852/90774(98.98%)	92/92
ERR7366494	Bacteria;Verrucomicrobiota;Verrucomicrobiotae;Verrucomicrobiotales;Akkermansiaceae;Akkermansia;Akkermansia muciniphila	Akkermansia muciniphila	50831/90774(56%)	87/92
ERR7366496	Bacteria;Verrucomicrobiota;Opitutae;Puniceicoccales;f__CAG-312;g__Merdousia;g__Merdousia MSSCM00599252_s	g__Merdousia MSSCM00599252_s	84410/87984(95.94%)	91/91
ERR7366496	Bacteria;Verrucomicrobiota;Opitutae;Puniceicoccales;f__CAG-312;g__Merdousia;g__Merdousia MSSCM01005828_s	g__Merdousia MSSCM01005828_s	31177/62103(50.2%)	49/56
ERR7366500	Bacteria;Verrucomicrobiota;Opitutae;Puniceicoccales;f__CAG-312;g__Merdousia;g__Merdousia MSSCM00599252_s	g__Merdousia MSSCM00599252_s	81603/87984(92.75%)	91/91
ERR7366502	Bacteria;Verrucomicrobiota;Verrucomicrobiotae;Verrucomicrobiotales;Akkermansiaceae;Akkermansia;Akkermansia PJKB_s	Akkermansia PJKB_s	68728/89976(76.38%)	89/92
ERR7366506	Bacteria;Verrucomicrobiota;Verrucomicrobiotae;Verrucomicrobiotales;Akkermansiaceae;Akkermansia;Akkermansia muciniphila	Akkermansia muciniphila	76548/90774(84.33%)	91/92
ERR7366508	Bacteria;Verrucomicrobiota;Opitutae;Puniceicoccales;f__CAG-312;g__Merdousia;g__Merdousia MSSCM00599252_s	g__Merdousia MSSCM00599252_s	51338/87984(58.35%)	81/91
ERR7366510	Bacteria;Verrucomicrobiota;Opitutae;Puniceicoccales;f__CAG-312;g__Merdousia;g__Merdousia MSSCI00191236_s	g__Merdousia MSSCI00191236_s	23798/83430(28.52%)	57/84
ERR7366513	Bacteria;Verrucomicrobiota;Verrucomicrobiotae;Verrucomicrobiotales;Akkermansiaceae;Akkermansia;Akkermansia muciniphila	Akkermansia muciniphila	77247/90774(85.1%)	90/92
ERR7366515	Bacteria;Verrucomicrobiota;Opitutae;Puniceicoccales;f__CAG-312;g__Merdousia;g__Merdousia MSSCM00599252_s	g__Merdousia MSSCM00599252_s	64658/87984(73.49%)	86/91
ERR7366538	Bacteria;Verrucomicrobiota;Opitutae;Puniceicoccales;f__CAG-312;g__Merdousia;g__Merdousia MSSCM00784928_s	g__Merdousia MSSCM00784928_s	25955/88251(29.41%)	60/90
ERR7366538	Bacteria;Verrucomicrobiota;Opitutae;Puniceicoccales;f__CAG-312;g__Merdousia;g__Merdousia MSSCM00850442_s	g__Merdousia MSSCM00850442_s	33298/86730(38.39%)	74/89
ERR7366552	Bacteria;Verrucomicrobiota;Verrucomicrobiotae;Verrucomicrobiotales;Akkermansiaceae;Akkermansia;Akkermansia muciniphila	Akkermansia muciniphila	60502/90774(66.65%)	88/92
ERR7366586	Bacteria;Verrucomicrobiota;Verrucomicrobiotae;Verrucomicrobiotales;Akkermansiaceae;Akkermansia;Akkermansia massiliensis	Akkermansia massiliensis	41959/90075(46.58%)	80/92
ERR7366586	Bacteria;Verrucomicrobiota;Verrucomicrobiotae;Verrucomicrobiotales;Akkermansiaceae;Akkermansia;Akkermansia PJKB_s	Akkermansia PJKB_s	88094/89976(97.91%)	92/92
ERR7366668	Bacteria;Verrucomicrobiota;Opitutae;Puniceicoccales;f__CAG-312;g__Merdousia;g__Merdousia MSSCM00599252_s	g__Merdousia MSSCM00599252_s	38964/87984(44.29%)	78/91
ERR7366684	Bacteria;Verrucomicrobiota;Verrucomicrobiotae;Verrucomicrobiotales;Akkermansiaceae;Akkermansia;Akkermansia muciniphila	Akkermansia muciniphila	36808/90774(40.55%)	81/92
ERR7366693	Bacteria;Verrucomicrobiota;Verrucomicrobiotae;Verrucomicrobiotales;Akkermansiaceae;Akkermansia;Akkermansia muciniphila	Akkermansia muciniphila	32585/90774(35.9%)	73/92
ERR7366718	Bacteria;Verrucomicrobiota;Opitutae;Puniceicoccales;f__CAG-312;g__Merdousia;g__Merdousia MSSCI00191236_s	g__Merdousia MSSCI00191236_s	73350/83430(87.92%)	84/84
ERR7366726	Bacteria;Verrucomicrobiota;Opitutae;Puniceicoccales;f__CAG-312;g__Merdousia;g__Merdousia MSSCM00599252_s	g__Merdousia MSSCM00599252_s	79357/87984(90.19%)	91/91
ERR7384856	Bacteria;Verrucomicrobiota;Verrucomicrobiotae;Verrucomicrobiotales;Akkermansiaceae;Akkermansia;Akkermansia muciniphila	Akkermansia muciniphila	85753/90774(94.47%)	92/92
ERR7384859	Bacteria;Verrucomicrobiota;Verrucomicrobiotae;Verrucomicrobiotales;Akkermansiaceae;Akkermansia;Akkermansia muciniphila	Akkermansia muciniphila	58647/90774(64.61%)	88/92
ERR7384864	Bacteria;Verrucomicrobiota;Opitutae;Puniceicoccales;f__CAG-312;g__Merdousia;g__Merdousia MSSCI00191236_s	g__Merdousia MSSCI00191236_s	29587/83430(35.46%)	65/84
ERR7384864	Bacteria;Verrucomicrobiota;Opitutae;Puniceicoccales;f__CAG-312;g__Merdousia;g__Merdousia MSSCM01005828_s	g__Merdousia MSSCM01005828_s	25320/62103(40.77%)	51/56
ERR7384875	Bacteria;Verrucomicrobiota;Opitutae;Puniceicoccales;f__CAG-312;g__Merdousia;g__Merdousia MSSCI00191162_s	g__Merdousia MSSCI00191162_s	75011/86952(86.27%)	90/90
ERR7384875	Bacteria;Verrucomicrobiota;Opitutae;Puniceicoccales;f__CAG-312;g__Merdousia;g__Merdousia MSSCM00579437_s	g__Merdousia MSSCM00579437_s	56210/88266(63.68%)	92/92
ERR7384875	Bacteria;Verrucomicrobiota;Opitutae;Puniceicoccales;f__CAG-312;g__Merdousia;g__Merdousia MSSCM00784928_s	g__Merdousia MSSCM00784928_s	65352/88251(74.05%)	85/90
ERR7384875	Bacteria;Verrucomicrobiota;Verrucomicrobiotae;Verrucomicrobiotales;Akkermansiaceae;Akkermansia;Akkermansia muciniphila	Akkermansia muciniphila	89750/90774(98.87%)	92/92
ERR7384894	Bacteria;Verrucomicrobiota;Opitutae;Puniceicoccales;f__CAG-312;g__Merdousia;g__Merdousia MSSCI00297590_s	g__Merdousia MSSCI00297590_s	67655/86742(78%)	88/90
ERR7384895	Bacteria;Verrucomicrobiota;Opitutae;Puniceicoccales;f__CAG-312;g__Merdousia;g__Merdousia MSSCM00784928_s	g__Merdousia MSSCM00784928_s	87859/88251(99.56%)	90/90
ERR7384896	Bacteria;Verrucomicrobiota;Verrucomicrobiotae;Verrucomicrobiotales;Akkermansiaceae;Akkermansia;Akkermansia muciniphila	Akkermansia muciniphila	90624/90774(99.83%)	92/92
ERR7384897	Bacteria;Verrucomicrobiota;Opitutae;Puniceicoccales;f__CAG-312;g__Merdousia;g__Merdousia MSSCI00191162_s	g__Merdousia MSSCI00191162_s	86951/86952(100%)	90/90
ERR7384897	Bacteria;Verrucomicrobiota;Opitutae;Puniceicoccales;f__CAG-312;g__Merdousia;g__Merdousia MSSCM00784928_s	g__Merdousia MSSCM00784928_s	87528/88251(99.18%)	90/90
ERR7384897	Bacteria;Verrucomicrobiota;Opitutae;Puniceicoccales;f__CAG-312;g__Merdousia;g__Merdousia MSSCM00850442_s	g__Merdousia MSSCM00850442_s	86096/86730(99.27%)	89/89
ERR7384897	Bacteria;Verrucomicrobiota;Verrucomicrobiotae;Verrucomicrobiotales;Akkermansiaceae;Akkermansia;Akkermansia muciniphila	Akkermansia muciniphila	89601/90774(98.71%)	92/92
ERR7384927	Bacteria;Verrucomicrobiota;Opitutae;Puniceicoccales;f__CAG-312;g__CAKUIA01;g__CAKUIA01 MSSCM00587046_s	g__CAKUIA01 MSSCM00587046_s	86016/87612(98.18%)	91/91
ERR7384927	Bacteria;Verrucomicrobiota;Opitutae;Puniceicoccales;f__CAG-312;g__Merdousia;g__Merdousia MSSCI00297590_s	g__Merdousia MSSCI00297590_s	84532/86742(97.45%)	90/90
ERR7384927	Bacteria;Verrucomicrobiota;Verrucomicrobiotae;Verrucomicrobiotales;Akkermansiaceae;Akkermansia;Akkermansia muciniphila	Akkermansia muciniphila	90619/90774(99.83%)	92/92
ERR7385026	Bacteria;Verrucomicrobiota;Opitutae;Puniceicoccales;f__CAG-312;g__Merdousia;g__Merdousia MSSCM00784928_s	g__Merdousia MSSCM00784928_s	86704/88251(98.25%)	90/90
ERR7385026	Bacteria;Verrucomicrobiota;Opitutae;Puniceicoccales;f__CAG-312;g__Merdousia;g__Merdousia MSSCM01005828_s	g__Merdousia MSSCM01005828_s	59066/62103(95.11%)	56/56
ERR7385026	Bacteria;Verrucomicrobiota;Opitutae;Puniceicoccales;f__CAG-312;g__QALA01;g__QALA01 MSSCM00616583_s	g__QALA01 MSSCM00616583_s	27510/71061(38.71%)	62/78
ERR7385026	Bacteria;Verrucomicrobiota;Verrucomicrobiotae;Verrucomicrobiotales;Akkermansiaceae;Akkermansia;Akkermansia muciniphila	Akkermansia muciniphila	89096/90774(98.15%)	92/92
ERR7385054	Bacteria;Verrucomicrobiota;Opitutae;Puniceicoccales;f__CAG-312;g__Merdousia;g__Merdousia MSSCI00191162_s	g__Merdousia MSSCI00191162_s	78236/86952(89.98%)	90/90
ERR7385054	Bacteria;Verrucomicrobiota;Opitutae;Puniceicoccales;f__CAG-312;g__Merdousia;g__Merdousia MSSCM00784928_s	g__Merdousia MSSCM00784928_s	87569/88251(99.23%)	90/90
ERR7385054	Bacteria;Verrucomicrobiota;Opitutae;Puniceicoccales;f__CAG-312;g__Merdousia;g__Merdousia MSSCM01005828_s	g__Merdousia MSSCM01005828_s	34017/62103(54.78%)	52/56
ERR7385061	Bacteria;Verrucomicrobiota;Opitutae;Puniceicoccales;f__CAG-312;g__Merdousia;g__Merdousia MSSCI00191162_s	g__Merdousia MSSCI00191162_s	86895/86952(99.93%)	90/90
ERR7385061	Bacteria;Verrucomicrobiota;Opitutae;Puniceicoccales;f__CAG-312;g__Merdousia;g__Merdousia MSSCM00599252_s	g__Merdousia MSSCM00599252_s	35463/87984(40.31%)	76/91
ERR7385061	Bacteria;Verrucomicrobiota;Opitutae;Puniceicoccales;f__CAG-312;g__Merdousia;g__Merdousia MSSCM01005828_s	g__Merdousia MSSCM01005828_s	39043/62103(62.87%)	55/56
ERR7385061	Bacteria;Verrucomicrobiota;Verrucomicrobiotae;Verrucomicrobiotales;Akkermansiaceae;Akkermansia;Akkermansia muciniphila	Akkermansia muciniphila	89793/90774(98.92%)	92/92
ERR7385062	Bacteria;Verrucomicrobiota;Opitutae;Puniceicoccales;f__CAG-312;g__Merdousia;g__Merdousia MSSCM00784928_s	g__Merdousia MSSCM00784928_s	88009/88251(99.73%)	90/90
ERR7385062	Bacteria;Verrucomicrobiota;Verrucomicrobiotae;Verrucomicrobiotales;Akkermansiaceae;Akkermansia;Akkermansia muciniphila	Akkermansia muciniphila	90762/90774(99.99%)	92/92
ERR7737958	Bacteria;Verrucomicrobiota;Verrucomicrobiotae;Verrucomicrobiotales;Akkermansiaceae;Akkermansia;Akkermansia muciniphila	Akkermansia muciniphila	79706/90774(87.81%)	92/92
ERR7737966	Bacteria;Verrucomicrobiota;Opitutae;Puniceicoccales;f__UBA9783;g__UBA1183;g__UBA1183 MSSCM00528823_s	g__UBA1183 MSSCM00528823_s	45599/79866(57.09%)	81/85
ERR7737968	Bacteria;Verrucomicrobiota;Opitutae;Puniceicoccales;f__CAG-312;g__Merdousia;g__Merdousia MSSCI00191236_s	g__Merdousia MSSCI00191236_s	53466/83430(64.08%)	83/84
ERR7737971	Bacteria;Verrucomicrobiota;Opitutae;Puniceicoccales;f__CAG-312;g__Merdousia;g__Merdousia MSSCM00850442_s	g__Merdousia MSSCM00850442_s	39992/86730(46.11%)	79/89
ERR7737971	Bacteria;Verrucomicrobiota;Opitutae;Puniceicoccales;f__CAG-312;g__Merdousia;g__Merdousia MSSCM01021188_s	g__Merdousia MSSCM01021188_s	37557/50826(73.89%)	65/65
ERR7737971	Bacteria;Verrucomicrobiota;Opitutae;Puniceicoccales;f__UBA9783;g__UBA1183;g__UBA1183 MSSCM00528823_s	g__UBA1183 MSSCM00528823_s	51305/79866(64.24%)	82/85
ERR7737972	Bacteria;Verrucomicrobiota;Verrucomicrobiotae;Verrucomicrobiotales;Akkermansiaceae;Akkermansia;Akkermansia PJKB_s	Akkermansia PJKB_s	31584/89976(35.1%)	78/92
ERR7737974	Bacteria;Verrucomicrobiota;Opitutae;Puniceicoccales;f__CAG-312;g__Merdousia;g__Merdousia MSSCM01005828_s	g__Merdousia MSSCM01005828_s	27301/62103(43.96%)	54/56
ERR7738141	Bacteria;Verrucomicrobiota;Opitutae;Puniceicoccales;f__CAG-312;g__Merdousia;g__Merdousia MSSCM00850442_s	g__Merdousia MSSCM00850442_s	23656/86730(27.28%)	49/89
ERR7738141	Bacteria;Verrucomicrobiota;Opitutae;Puniceicoccales;f__CAG-312;g__Merdousia;g__Merdousia MSSCM01005828_s	g__Merdousia MSSCM01005828_s	61999/62103(99.83%)	56/56
ERR7738141	Bacteria;Verrucomicrobiota;Opitutae;Puniceicoccales;f__CAG-312;g__Merdousia;g__Merdousia MSSCM01021188_s	g__Merdousia MSSCM01021188_s	23810/50826(46.85%)	54/65
ERR7738143	Bacteria;Verrucomicrobiota;Opitutae;Puniceicoccales;f__CAG-312;g__CAKUIA01;g__CAKUIA01 MSSCM00587046_s	g__CAKUIA01 MSSCM00587046_s	84425/87612(96.36%)	91/91
ERR7738143	Bacteria;Verrucomicrobiota;Opitutae;Puniceicoccales;f__CAG-312;g__Merdousia;g__Merdousia MSSCM00850442_s	g__Merdousia MSSCM00850442_s	86499/86730(99.73%)	89/89
ERR7738143	Bacteria;Verrucomicrobiota;Opitutae;Puniceicoccales;f__CAG-312;g__Merdousia;g__Merdousia MSSCM01021188_s	g__Merdousia MSSCM01021188_s	23947/50826(47.12%)	56/65
ERR7738143	Bacteria;Verrucomicrobiota;Opitutae;Puniceicoccales;f__UBA9783;g__UBA1183;g__UBA1183 MSSCM00528823_s	g__UBA1183 MSSCM00528823_s	40992/79866(51.33%)	79/85
ERR7738150	Bacteria;Verrucomicrobiota;Opitutae;Puniceicoccales;f__UBA9783;g__UBA1183;g__UBA1183 MSSCM00528823_s	g__UBA1183 MSSCM00528823_s	45853/79866(57.41%)	79/85
ERR7738151	Bacteria;Verrucomicrobiota;Opitutae;Puniceicoccales;f__UBA9783;g__UBA1183;g__UBA1183 MSSCM00528823_s	g__UBA1183 MSSCM00528823_s	40959/79866(51.28%)	75/85
ERR7738162	Bacteria;Verrucomicrobiota;Verrucomicrobiotae;Verrucomicrobiotales;Akkermansiaceae;Akkermansia;Akkermansia muciniphila	Akkermansia muciniphila	89161/90774(98.22%)	92/92
ERR7738167	Bacteria;Verrucomicrobiota;Opitutae;Puniceicoccales;f__CAG-312;g__Merdousia;g__Merdousia MSSCM00850442_s	g__Merdousia MSSCM00850442_s	26875/86730(30.99%)	70/89
ERR7738167	Bacteria;Verrucomicrobiota;Opitutae;Puniceicoccales;f__CAG-312;g__Merdousia;g__Merdousia MSSCM01021188_s	g__Merdousia MSSCM01021188_s	23489/50826(46.21%)	61/65
ERR7738167	Bacteria;Verrucomicrobiota;Opitutae;Puniceicoccales;f__UBA953;g__Spyradosoma;g__Spyradosoma MSSCM00598632_s	g__Spyradosoma MSSCM00598632_s	86493/87603(98.73%)	90/90
ERR7738167	Bacteria;Verrucomicrobiota;Opitutae;Puniceicoccales;f__UBA9783;g__UBA1183;g__UBA1183 MSSCM00616756_s	g__UBA1183 MSSCM00616756_s	37255/56760(65.64%)	52/54
ERR7738177	Bacteria;Verrucomicrobiota;Opitutae;Puniceicoccales;f__CAG-312;g__Merdousia;g__Merdousia MSSCM01005828_s	g__Merdousia MSSCM01005828_s	40431/62103(65.1%)	54/56
ERR7738177	Bacteria;Verrucomicrobiota;Opitutae;Puniceicoccales;f__CAG-312;g__Merdousia;g__Merdousia MSSCM01021188_s	g__Merdousia MSSCM01021188_s	50466/50826(99.29%)	65/65
ERR7738177	Bacteria;Verrucomicrobiota;Opitutae;Puniceicoccales;f__UBA9783;g__UBA1183;g__UBA1183 MSSCM00528823_s	g__UBA1183 MSSCM00528823_s	79866/79866(100%)	85/85
ERR7738179	Bacteria;Verrucomicrobiota;Opitutae;Puniceicoccales;f__CAG-312;g__CAKUIA01;g__CAKUIA01 MSSCM00587046_s	g__CAKUIA01 MSSCM00587046_s	84794/87612(96.78%)	91/91
ERR7738179	Bacteria;Verrucomicrobiota;Opitutae;Puniceicoccales;f__CAG-312;g__Merdousia;g__Merdousia MSSCM00850442_s	g__Merdousia MSSCM00850442_s	86542/86730(99.78%)	89/89
ERR7738179	Bacteria;Verrucomicrobiota;Opitutae;Puniceicoccales;f__CAG-312;g__Merdousia;g__Merdousia MSSCM01021188_s	g__Merdousia MSSCM01021188_s	25577/50826(50.32%)	60/65
ERR7738179	Bacteria;Verrucomicrobiota;Opitutae;Puniceicoccales;f__UBA9783;g__UBA1183;g__UBA1183 MSSCM00528823_s	g__UBA1183 MSSCM00528823_s	46491/79866(58.21%)	83/85
ERR7738180	Bacteria;Verrucomicrobiota;Opitutae;Puniceicoccales;f__UBA953;g__Spyradosoma;g__Spyradosoma MSSCM00598632_s	g__Spyradosoma MSSCM00598632_s	27514/87603(31.41%)	67/90
ERR7738186	Bacteria;Verrucomicrobiota;Opitutae;Puniceicoccales;f__UBA9783;g__UBA1183;g__UBA1183 MSSCM00528823_s	g__UBA1183 MSSCM00528823_s	79853/79866(99.98%)	85/85
ERR7738188	Bacteria;Verrucomicrobiota;Opitutae;Puniceicoccales;f__UBA953;g__Spyradosoma;g__Spyradosoma MSSCM00598632_s	g__Spyradosoma MSSCM00598632_s	87055/87603(99.37%)	90/90
ERR7738188	Bacteria;Verrucomicrobiota;Opitutae;Puniceicoccales;f__UBA9783;g__UBA1183;g__UBA1183 MSSCM00528823_s	g__UBA1183 MSSCM00528823_s	44117/79866(55.24%)	80/85
ERR7738190	Bacteria;Verrucomicrobiota;Opitutae;Puniceicoccales;f__CAG-312;g__CAKUIA01;g__CAKUIA01 MSSCM00587046_s	g__CAKUIA01 MSSCM00587046_s	50809/87612(57.99%)	86/91
ERR7738190	Bacteria;Verrucomicrobiota;Verrucomicrobiotae;Verrucomicrobiotales;Akkermansiaceae;Akkermansia;Akkermansia muciniphila	Akkermansia muciniphila	29659/90774(32.67%)	66/92
ERR7738192	Bacteria;Verrucomicrobiota;Opitutae;Puniceicoccales;f__CAG-312;g__CAKUIA01;g__CAKUIA01 MSSCM00587046_s	g__CAKUIA01 MSSCM00587046_s	39042/87612(44.56%)	82/91
ERR7738192	Bacteria;Verrucomicrobiota;Opitutae;Puniceicoccales;f__CAG-312;g__Merdousia;g__Merdousia MSSCM00850442_s	g__Merdousia MSSCM00850442_s	35444/86730(40.87%)	78/89
ERR7738192	Bacteria;Verrucomicrobiota;Opitutae;Puniceicoccales;f__CAG-312;g__Merdousia;g__Merdousia MSSCM01005828_s	g__Merdousia MSSCM01005828_s	51537/62103(82.99%)	56/56
ERR7738192	Bacteria;Verrucomicrobiota;Verrucomicrobiotae;Verrucomicrobiotales;Akkermansiaceae;Akkermansia;Akkermansia muciniphila	Akkermansia muciniphila	76587/90774(84.37%)	92/92
ERR7738194	Bacteria;Verrucomicrobiota;Opitutae;Puniceicoccales;f__CAG-312;g__Merdousia;g__Merdousia MSSCM01021188_s	g__Merdousia MSSCM01021188_s	42329/50826(83.28%)	64/65
ERR7738194	Bacteria;Verrucomicrobiota;Opitutae;Puniceicoccales;f__UBA9783;g__UBA1183;g__UBA1183 MSSCM00616756_s	g__UBA1183 MSSCM00616756_s	26738/56760(47.11%)	50/54
ERR7738197	Bacteria;Verrucomicrobiota;Opitutae;Puniceicoccales;f__UBA9783;g__UBA1183;g__UBA1183 MSSCM00616756_s	g__UBA1183 MSSCM00616756_s	20148/56760(35.5%)	50/54
ERR7738201	Bacteria;Verrucomicrobiota;Verrucomicrobiotae;Verrucomicrobiotales;Akkermansiaceae;Akkermansia;Akkermansia muciniphila	Akkermansia muciniphila	23302/90774(25.67%)	66/92
ERR7738209	Bacteria;Verrucomicrobiota;Verrucomicrobiotae;Verrucomicrobiotales;Akkermansiaceae;Akkermansia;Akkermansia PJKB_s	Akkermansia PJKB_s	22804/89976(25.34%)	67/92
ERR7738210	Bacteria;Verrucomicrobiota;Verrucomicrobiotae;Verrucomicrobiotales;Akkermansiaceae;Akkermansia;Akkermansia muciniphila	Akkermansia muciniphila	82358/90774(90.73%)	91/92
ERR7738212	Bacteria;Verrucomicrobiota;Opitutae;Puniceicoccales;f__UBA9783;g__UBA1183;g__UBA1183 MSSCM00528823_s	g__UBA1183 MSSCM00528823_s	72198/79866(90.4%)	85/85
ERR7738216	Bacteria;Verrucomicrobiota;Opitutae;Puniceicoccales;f__UBA9783;g__UBA1183;g__UBA1183 MSSCM00616756_s	g__UBA1183 MSSCM00616756_s	39957/56760(70.4%)	54/54
ERR7738223	Bacteria;Verrucomicrobiota;Opitutae;Puniceicoccales;f__CAG-312;g__Merdousia;g__Merdousia MSSCI00191236_s	g__Merdousia MSSCI00191236_s	21651/83430(25.95%)	66/84
ERR7738230	Bacteria;Verrucomicrobiota;Opitutae;Puniceicoccales;f__CAG-312;g__Merdousia;g__Merdousia MSSCM00850442_s	g__Merdousia MSSCM00850442_s	56820/86730(65.51%)	87/89
ERR7738230	Bacteria;Verrucomicrobiota;Opitutae;Puniceicoccales;f__UBA953;g__Spyradosoma;g__Spyradosoma MSSCM00598632_s	g__Spyradosoma MSSCM00598632_s	73366/87603(83.75%)	90/90
ERR7738230	Bacteria;Verrucomicrobiota;Opitutae;Puniceicoccales;f__UBA9783;g__UBA1183;g__UBA1183 MSSCM00528823_s	g__UBA1183 MSSCM00528823_s	25217/79866(31.57%)	65/85
ERR7738233	Bacteria;Verrucomicrobiota;Opitutae;Puniceicoccales;f__UBA9783;g__UBA1183;g__UBA1183 MSSCM00528823_s	g__UBA1183 MSSCM00528823_s	79864/79866(100%)	85/85
ERR7738236	Bacteria;Verrucomicrobiota;Verrucomicrobiotae;Verrucomicrobiotales;Akkermansiaceae;Akkermansia;Akkermansia muciniphila	Akkermansia muciniphila	88404/90774(97.39%)	92/92
ERR7738239	Bacteria;Verrucomicrobiota;Verrucomicrobiotae;Verrucomicrobiotales;Akkermansiaceae;Akkermansia;Akkermansia muciniphila	Akkermansia muciniphila	90031/90774(99.18%)	92/92
ERR7738245	Bacteria;Verrucomicrobiota;Opitutae;Puniceicoccales;f__UBA953;g__Spyradosoma;g__Spyradosoma MSSCM00598632_s	g__Spyradosoma MSSCM00598632_s	87170/87603(99.51%)	90/90
ERR7738245	Bacteria;Verrucomicrobiota;Opitutae;Puniceicoccales;f__UBA9783;g__UBA1183;g__UBA1183 MSSCM00528823_s	g__UBA1183 MSSCM00528823_s	57947/79866(72.56%)	83/85
ERR7738247	Bacteria;Verrucomicrobiota;Opitutae;Puniceicoccales;f__UBA953;g__Spyradosoma;g__Spyradosoma MSSCM00598632_s	g__Spyradosoma MSSCM00598632_s	85821/87603(97.97%)	90/90
ERR7738248	Bacteria;Verrucomicrobiota;Opitutae;Puniceicoccales;f__CAG-312;g__Merdousia;g__Merdousia MSSCM00850442_s	g__Merdousia MSSCM00850442_s	81249/86730(93.68%)	89/89
ERR7738249	Bacteria;Verrucomicrobiota;Verrucomicrobiotae;Verrucomicrobiotales;Akkermansiaceae;Akkermansia;Akkermansia muciniphila	Akkermansia muciniphila	76470/90774(84.24%)	91/92
ERR7738254	Bacteria;Verrucomicrobiota;Opitutae;Puniceicoccales;f__CAG-312;g__Merdousia;g__Merdousia MSSCM00850442_s	g__Merdousia MSSCM00850442_s	86697/86730(99.96%)	89/89
ERR7738259	Bacteria;Verrucomicrobiota;Opitutae;Puniceicoccales;f__CAG-312;g__Merdousia;g__Merdousia MSSCM01005828_s	g__Merdousia MSSCM01005828_s	23599/62103(38%)	54/56
ERR7738261	Bacteria;Verrucomicrobiota;Verrucomicrobiotae;Verrucomicrobiotales;Akkermansiaceae;Akkermansia;Akkermansia muciniphila	Akkermansia muciniphila	90584/90774(99.79%)	92/92
ERR7738263	Bacteria;Verrucomicrobiota;Opitutae;Puniceicoccales;f__CAG-312;g__Merdousia;g__Merdousia MSSCM01021188_s	g__Merdousia MSSCM01021188_s	37275/50826(73.34%)	64/65
ERR7738267	Bacteria;Verrucomicrobiota;Opitutae;Puniceicoccales;f__UBA9783;g__UBA1183;g__UBA1183 MSSCM00528823_s	g__UBA1183 MSSCM00528823_s	42933/79866(53.76%)	78/85
ERR7738268	Bacteria;Verrucomicrobiota;Opitutae;Puniceicoccales;f__CAG-312;g__Merdousia;g__Merdousia MSSCM01005828_s	g__Merdousia MSSCM01005828_s	34266/62103(55.18%)	51/56
ERR7738268	Bacteria;Verrucomicrobiota;Verrucomicrobiotae;Verrucomicrobiotales;Akkermansiaceae;Akkermansia;Akkermansia muciniphila	Akkermansia muciniphila	25824/90774(28.45%)	63/92
ERR7738271	Bacteria;Verrucomicrobiota;Opitutae;Puniceicoccales;f__CAG-312;g__Merdousia;g__Merdousia MSSCM00850442_s	g__Merdousia MSSCM00850442_s	76775/86730(88.52%)	89/89
ERR7738271	Bacteria;Verrucomicrobiota;Opitutae;Puniceicoccales;f__UBA9783;g__UBA1183;g__UBA1183 MSSCM00528823_s	g__UBA1183 MSSCM00528823_s	27247/79866(34.12%)	63/85
ERR7738273	Bacteria;Verrucomicrobiota;Opitutae;Puniceicoccales;f__CAG-312;g__Merdousia;g__Merdousia MSSCM00850442_s	g__Merdousia MSSCM00850442_s	84576/86730(97.52%)	89/89
ERR7738273	Bacteria;Verrucomicrobiota;Verrucomicrobiotae;Verrucomicrobiotales;Akkermansiaceae;Akkermansia;Akkermansia muciniphila	Akkermansia muciniphila	89869/90774(99%)	92/92
ERR7738274	Bacteria;Verrucomicrobiota;Opitutae;Puniceicoccales;f__CAG-312;g__Merdousia;g__Merdousia MSSCM00568217_s	g__Merdousia MSSCM00568217_s	55819/87945(63.47%)	88/90
ERR7738275	Bacteria;Verrucomicrobiota;Opitutae;Puniceicoccales;f__CAG-312;g__Merdousia;g__Merdousia MSSCM00850442_s	g__Merdousia MSSCM00850442_s	59576/86730(68.69%)	88/89
ERR7738353	Bacteria;Verrucomicrobiota;Opitutae;Puniceicoccales;f__UBA9783;g__UBA1183;g__UBA1183 MSSCM00616756_s	g__UBA1183 MSSCM00616756_s	21620/56760(38.09%)	47/54
ERR7738426	Bacteria;Verrucomicrobiota;Verrucomicrobiotae;Verrucomicrobiotales;Akkermansiaceae;Akkermansia;Akkermansia muciniphila	Akkermansia muciniphila	39147/90774(43.13%)	81/92
ERR7738447	Bacteria;Verrucomicrobiota;Opitutae;Puniceicoccales;f__CAG-312;g__Merdousia;g__Merdousia MSSCM00850442_s	g__Merdousia MSSCM00850442_s	86730/86730(100%)	89/89
ERR7738447	Bacteria;Verrucomicrobiota;Opitutae;Puniceicoccales;f__UBA9783;g__UBA1183;g__UBA1183 MSSCM00616756_s	g__UBA1183 MSSCM00616756_s	48258/56760(85.02%)	52/54
ERR7738460	Bacteria;Verrucomicrobiota;Opitutae;Opitutales;Opitutaceae;Cephaloticoccus;Cephaloticoccus MSSCM00493416_s	Cephaloticoccus MSSCM00493416_s	49837/87897(56.7%)	85/92
ERR7738460	Bacteria;Verrucomicrobiota;Opitutae;Opitutales;Opitutaceae;Cephaloticoccus;Cephaloticoccus MSSCM00544146_s	Cephaloticoccus MSSCM00544146_s	24986/80031(31.22%)	65/85
ERR7738460	Bacteria;Verrucomicrobiota;Terrimicrobia;Terrimicrobiales;f__CAKUMP01;g__CAKUMP01;g__CAKUMP01 MSSCM00538353_s	g__CAKUMP01 MSSCM00538353_s	49882/52545(94.93%)	47/47
ERR7738460	Bacteria;Verrucomicrobiota;Verrucomicrobiotae;Verrucomicrobiotales;f__DEV007;g__Arctic95D-9;g__Arctic95D-9 MSSCI00448093_s	g__Arctic95D-9 MSSCI00448093_s	32062/89961(35.64%)	69/91
ERR7738460	Bacteria;Verrucomicrobiota;Verrucomicrobiotae;Verrucomicrobiotales;f__DEV007;g__Arctic95D-9;g__Arctic95D-9 MSSCM00119561_s	g__Arctic95D-9 MSSCM00119561_s	47620/80892(58.87%)	76/86
ERR7738460	Bacteria;Verrucomicrobiota;Verrucomicrobiotae;Verrucomicrobiotales;Luteolibacter_f;Haloferula;Haloferula chungangensis	Haloferula chungangensis	35592/92073(38.66%)	75/92
ERR7738460	Bacteria;Verrucomicrobiota;Verrucomicrobiotae;Verrucomicrobiotales;Luteolibacter_f;Luteolibacter;Luteolibacter MSSCM00493917_s	Luteolibacter MSSCM00493917_s	68990/90594(76.15%)	88/92
[truncated: 1,476 more rows]
